# Supplementary material for: 3-[1-(2-Hy­droxy­anilino)ethyl­idene]-3H-chromen-2,4-dione
Source: Acta Crystallogr Sect E Struct Rep Online. 2013 Jul 24;69(Pt 8):o1296. doi: 10.1107/S160053681301934X (PMC3793787; doi:10.1107/S160053681301934X)
Supplement: Supplementary file 2 [file e-69-o1296-Isup2.hkl]

#
# h,k,l, Fc-squared, Fo-squared, sigma(Fo-squared) and status flag
#
data_I
_shelx_title ' RACHED_AMENI_MASTER_0m in P2(1)/n'
_shelx_refln_list_code          4
_shelx_F_calc_maximum      162.42
_exptl_crystal_F_000       615.91
_reflns_d_resolution_high  0.7158
 
loop_
 _symmetry_equiv_pos_as_xyz
 'x, y, z'
 '-x+1/2, y+1/2, -z+1/2'
 '-x, -y, -z'
 'x-1/2, -y-1/2, z-1/2'
 
_cell_length_a    12.5596
_cell_length_b     7.5870
_cell_length_c    14.3433
_cell_angle_alpha  90.000
_cell_angle_beta   94.660
_cell_angle_gamma  90.000
 
_shelx_F_squared_multiplier     1.000
 
loop_
 _refln_index_h
 _refln_index_k
 _refln_index_l
 _refln_F_squared_calc
 _refln_F_squared_meas
 _refln_F_squared_sigma
 _refln_observed_status
   2   0   0    18814.58    17392.92    137.34 o
   4   0   0     1470.71     1424.11     15.43 o
   6   0   0        3.18        2.30      2.21 o
   8   0   0      507.79      477.89     16.19 o
  10   0   0      417.42      379.22     19.21 o
  12   0   0      305.70      333.33     29.27 o
  14   0   0       57.93       76.31     12.27 o
  16   0   0       22.37       28.73     19.24 o
   1   1   0       39.65       18.18      3.11 o
   2   1   0     2133.51     2060.56     17.31 o
   3   1   0        0.18        0.12      1.17 o
   4   1   0      241.74      224.59      4.62 o
   5   1   0       49.90       58.82      2.72 o
   6   1   0      223.82      231.29      5.15 o
   7   1   0        1.01        1.31      1.80 o
   8   1   0      125.65      139.77      5.33 o
   9   1   0      107.62      104.20      6.15 o
  10   1   0        1.82        5.63      3.18 o
  11   1   0       62.61       60.49      6.91 o
  12   1   0        4.51        0.95      4.42 o
  13   1   0        2.74        6.39      4.87 o
  14   1   0       73.15       65.22     12.61 o
  15   1   0        0.01       -4.27      5.22 o
  16   1   0        0.78       -2.65      7.06 o
  17   1   0       45.07       73.51     15.68 o
   0   2   0    26381.86    26071.28    223.95 o
   1   2   0    14222.11    14163.03     86.81 o
   2   2   0    21525.66    21577.93    147.50 o
   3   2   0     1917.22     1943.80     18.47 o
   4   2   0        1.38       -1.19      1.19 o
   5   2   0       38.73       32.23      2.16 o
   6   2   0       17.92       16.73      1.91 o
   7   2   0        9.39       13.32      2.09 o
   8   2   0       93.11       79.61      6.94 o
   9   2   0        0.00       -2.55      2.80 o
  10   2   0       96.03      109.66      6.51 o
  11   2   0       62.25       68.34      6.13 o
  12   2   0       67.52       74.30      7.21 o
  13   2   0       20.69        5.86      4.85 o
  14   2   0       40.88       48.45     14.27 o
  15   2   0        4.90       17.47     10.18 o
  16   2   0       76.97      123.19     18.13 o
  17   2   0       10.92       -5.73      9.84 o
   1   3   0     2524.02     2500.20     21.89 o
   2   3   0      257.09      262.41      5.98 o
   3   3   0      191.08      222.95      7.02 o
   4   3   0      320.65      390.94      6.01 o
   5   3   0        7.85        7.25      2.04 o
   6   3   0       71.89       78.80      3.40 o
   7   3   0      117.30      118.87      4.52 o
   8   3   0        4.57        4.65      2.27 o
   9   3   0       49.13       41.94      4.91 o
  10   3   0       38.07       41.88      6.12 o
  11   3   0       17.06       17.17      5.76 o
  12   3   0       45.03       46.05     10.99 o
  13   3   0       41.94       38.26     15.63 o
  14   3   0      107.28      146.34     52.73 o
  15   3   0        3.51        0.59      9.41 o
  16   3   0       32.20       33.12     12.92 o
   0   4   0       54.49       63.46      4.67 o
   1   4   0      178.36      189.76      5.45 o
   2   4   0       76.33       77.45      3.94 o
   3   4   0     8228.45     8333.41     69.15 o
   4   4   0      787.80      779.86     10.16 o
   5   4   0      842.85      920.04     10.60 o
   6   4   0       22.61       23.64      2.61 o
   7   4   0      289.51      287.19     12.36 o
   8   4   0       99.32      109.19      9.86 o
   9   4   0      131.12      110.88     11.80 o
  10   4   0       12.72        6.53      6.45 o
  11   4   0        8.74       10.26      9.79 o
  12   4   0        3.58        1.51      6.96 o
  13   4   0       17.57       14.31      9.88 o
  14   4   0       48.45       68.39     14.99 o
  15   4   0       60.18       51.28     14.75 o
  16   4   0        7.88        5.85     10.36 o
   1   5   0       19.04       31.64      5.76 o
   2   5   0        7.28        7.48      2.59 o
   3   5   0      808.56      843.93     13.68 o
   4   5   0       28.32       29.19      3.45 o
   5   5   0       40.79       34.43      5.91 o
   6   5   0       83.95      100.46      6.05 o
   7   5   0       81.40       88.02      9.37 o
   8   5   0        5.72        5.59      6.41 o
   9   5   0        1.06       -1.66      5.92 o
  10   5   0        0.01       -3.18      7.93 o
  11   5   0       12.87       12.02     13.19 o
  12   5   0        4.75        7.82     12.61 o
  13   5   0        3.95        6.09     10.48 o
  14   5   0       52.21       39.05     13.64 o
  15   5   0       20.80       24.04     13.55 o
   0   6   0       11.87       13.76      4.91 o
   1   6   0        9.07        9.91      3.28 o
   2   6   0       38.15       42.34      4.60 o
   3   6   0      542.02      547.69     13.69 o
   4   6   0      101.37      105.94      7.87 o
   5   6   0      596.65      550.82     13.96 o
   6   6   0        1.34        5.92      3.70 o
   7   6   0       44.98       59.81     15.40 o
   8   6   0        0.62        1.79      7.01 o
   9   6   0        5.69        2.05      6.67 o
  10   6   0        7.64       -0.33      7.17 o
  11   6   0        2.47       -3.65      7.16 o
  12   6   0       10.78        7.94      8.69 o
  13   6   0       34.73       48.15     11.59 o
  14   6   0        0.60        1.37     10.05 o
   1   7   0       13.75       10.69     11.33 o
   2   7   0        1.51        3.44      4.48 o
   3   7   0        2.30        5.98      4.96 o
   4   7   0       54.64       50.98      6.22 o
   5   7   0       27.19       19.53      8.96 o
   6   7   0        0.69        7.03      6.19 o
   7   7   0        0.72        8.55      7.01 o
   8   7   0       55.67       63.92     12.23 o
   9   7   0        3.29        9.60      7.51 o
  10   7   0        1.81        7.53      8.36 o
  11   7   0       11.01       15.98      9.25 o
  12   7   0        2.15        7.01      9.81 o
  13   7   0        4.42       19.77     10.69 o
   0   8   0       43.21       73.32     16.41 o
   1   8   0        3.65        5.48      7.10 o
   2   8   0        1.67       -6.34      6.34 o
   3   8   0        0.99        9.49      7.63 o
   4   8   0        2.23       12.36      7.65 o
   5   8   0        0.71       -0.52      7.37 o
   6   8   0       40.96       27.71     11.91 o
   7   8   0       62.87       79.60     14.46 o
   8   8   0       22.10       18.24      9.05 o
   9   8   0        0.52       -3.77      7.49 o
  10   8   0        0.05        0.68      8.47 o
  11   8   0       21.17       10.14      9.41 o
   1   9   0        7.57        7.42      8.27 o
   2   9   0        7.07        3.84      8.78 o
   3   9   0        0.01       -3.37      6.69 o
   4   9   0        3.12        8.35      8.16 o
   5   9   0        0.41        1.79     13.88 o
   6   9   0       24.99        9.59     16.25 o
   7   9   0       14.40       21.65     17.67 o
   8   9   0        2.72       -2.93     12.91 o
   9   9   0       24.54       17.34     12.86 o
   0  10   0        1.55       -0.55     13.12 o
   1  10   0        0.45        3.83      8.94 o
   2  10   0       13.40       15.49     22.61 o
   3  10   0        0.74       -7.30      8.62 o
   4  10   0       19.86        8.45     14.51 o
   5  10   0        0.53        7.30     13.85 o
 -17   0   1        0.05       -5.60     10.42 o
 -15   0   1        0.39        0.54      8.82 o
 -13   0   1      119.89      121.43     14.05 o
 -11   0   1       31.76       17.18     18.49 o
  -9   0   1      158.95      155.05      8.12 o
  -7   0   1      394.54      409.77     11.35 o
  -5   0   1       79.90      107.24      6.48 o
  -3   0   1     1283.70     1394.18     21.33 o
  -1   0   1     6856.79     6148.34     89.42 o
   1   0   1      338.52      303.77      6.92 o
   3   0   1      361.62      384.38      7.12 o
   5   0   1      333.19      373.53      9.62 o
   7   0   1       26.68       34.21      4.26 o
   9   0   1        2.86        0.42      3.24 o
  11   0   1        2.74       -4.95      5.18 o
  13   0   1      171.77      165.63     15.19 o
  15   0   1        9.30       10.89      8.26 o
  17   0   1       36.81       69.40     13.43 o
 -17   1   1        3.71        3.43      8.02 o
 -16   1   1       35.65       29.41     10.51 o
 -15   1   1        1.58        3.69      5.45 o
 -14   1   1        4.55        3.50      5.76 o
 -13   1   1        5.17        9.86      5.25 o
 -12   1   1      118.61      107.33      8.00 o
 -11   1   1        3.42       -2.97      3.41 o
 -10   1   1      118.95      133.16      7.02 o
  -9   1   1      939.10      957.55     15.48 o
  -8   1   1        1.93        0.84      2.14 o
  -7   1   1       75.38       83.41      4.13 o
  -6   1   1       70.26       66.97      3.53 o
  -5   1   1      429.76      421.28      9.09 o
  -4   1   1       48.95       64.61      2.98 o
  -3   1   1       23.72       19.48      1.96 o
  -2   1   1     1981.72     1769.17     17.25 o
  -1   1   1     1465.07     1386.33     13.81 o
   0   1   1     3710.79     3602.85     26.92 o
   1   1   1      360.00      323.13      3.56 o
   2   1   1     2766.61     2690.17     20.93 o
   3   1   1     2237.86     2185.07     15.49 o
   4   1   1      102.02      106.24      4.54 o
   5   1   1      598.98      600.76      8.03 o
   6   1   1        1.51        0.21      1.85 o
   7   1   1        9.95        7.31      1.94 o
   8   1   1       80.66       81.88      3.92 o
   9   1   1      185.63      174.15      9.30 o
  10   1   1        2.48        8.18      3.97 o
  11   1   1       26.18       22.83      7.68 o
  12   1   1      100.14      104.86      8.57 o
  13   1   1      138.01      152.84     17.80 o
  14   1   1        8.62        0.69      4.99 o
  15   1   1        2.10        7.86      5.60 o
  16   1   1       14.37        5.29      7.69 o
  17   1   1        0.58       16.93     10.79 o
 -17   2   1        1.22       -4.40      9.12 o
 -16   2   1        0.07       -2.02      8.56 o
 -15   2   1        4.57       10.98      9.88 o
 -14   2   1        6.40       -1.97      4.71 o
 -13   2   1        8.78       -0.42      5.27 o
 -12   2   1       25.93       25.52      5.74 o
 -11   2   1       26.59       25.22      4.45 o
 -10   2   1       34.10       39.66      5.09 o
  -9   2   1       85.38       81.10      7.11 o
  -8   2   1        5.73        3.13      3.23 o
  -7   2   1       93.27       81.51      6.17 o
  -6   2   1      263.93      279.89      9.44 o
  -5   2   1       81.42       93.60      5.51 o
  -4   2   1      301.32      315.82      7.34 o
  -3   2   1       61.26       60.06      3.62 o
  -2   2   1    12325.73    12067.84     83.47 o
  -1   2   1     5951.29     5880.27     43.91 o
   0   2   1      625.99      552.50      6.09 o
   1   2   1     8744.32     8726.61     53.59 o
   2   2   1    16624.12    16143.13    100.16 o
   3   2   1     4429.67     4425.87     34.58 o
   4   2   1      256.05      259.54      6.40 o
   5   2   1       69.42       66.82      5.39 o
   6   2   1      335.68      323.16      4.98 o
   7   2   1       56.53       70.21      3.71 o
   8   2   1      383.62      376.44      8.20 o
   9   2   1      539.82      490.88      9.72 o
  10   2   1      323.62      301.24      9.83 o
  11   2   1       13.15       16.50      8.15 o
  12   2   1       22.41       21.61      7.00 o
  13   2   1       63.14       46.55      9.39 o
  14   2   1        0.24        1.39      6.32 o
  15   2   1       48.68       52.40     18.66 o
  16   2   1       27.88       42.83     15.39 o
  17   2   1        5.32       10.43     10.60 o
 -16   3   1       12.74       19.18     11.49 o
 -15   3   1        7.13       27.33     11.72 o
 -14   3   1        0.11        3.78      9.23 o
 -13   3   1       40.18       23.57     10.09 o
 -12   3   1       15.02       13.30      8.60 o
 -11   3   1       11.26        1.34      3.62 o
 -10   3   1       60.25       59.04      5.11 o
  -9   3   1      224.37      231.93      7.89 o
  -8   3   1      357.81      354.66      8.88 o
  -7   3   1      513.60      538.07      9.55 o
  -6   3   1      368.28      353.74      7.45 o
  -5   3   1     1206.55     1281.82     15.10 o
  -4   3   1       50.22       43.20      4.09 o
  -3   3   1       89.11       87.05      4.01 o
  -2   3   1      403.71      403.29      6.94 o
  -1   3   1     1043.64     1117.09     12.54 o
   0   3   1      111.10      109.96      5.58 o
   1   3   1       77.87       73.10      2.89 o
   2   3   1     2977.34     2997.41     25.22 o
   3   3   1      186.75      191.02      4.85 o
   4   3   1      137.99      160.48      6.07 o
   5   3   1       40.90       44.78      5.57 o
   6   3   1        7.29        7.35      2.42 o
   7   3   1        8.91       14.72      3.03 o
   8   3   1      176.30      170.89      7.06 o
   9   3   1      130.94      119.51      8.60 o
  10   3   1      274.94      248.37     12.11 o
  11   3   1        1.90        4.24      6.67 o
  12   3   1       41.14       48.05     11.61 o
  13   3   1       30.28       20.49     33.13 o
  14   3   1       17.76       11.22      9.91 o
  15   3   1       89.41       88.27     23.89 o
  16   3   1        6.56       12.93     19.87 o
 -16   4   1        8.70        5.48     10.66 o
 -15   4   1        1.02       -5.87      9.59 o
 -14   4   1        1.38        6.20      9.82 o
 -13   4   1        8.21       -1.70      8.65 o
 -12   4   1        3.83        5.86      7.71 o
 -11   4   1        9.80       19.71      7.56 o
 -10   4   1      110.46      116.14     13.15 o
  -9   4   1       18.81       21.77      3.83 o
  -8   4   1        9.25       17.60      3.38 o
  -7   4   1       12.53        9.14      2.78 o
  -6   4   1       36.43       37.95      5.00 o
  -5   4   1       26.08       27.95      3.89 o
  -4   4   1     1095.75     1084.40     16.00 o
  -3   4   1     1795.40     1865.15     18.11 o
  -2   4   1      925.04      899.30     12.29 o
  -1   4   1      435.60      449.44      8.56 o
   0   4   1       58.24       52.35      3.86 o
   1   4   1      558.48      593.91     10.12 o
   2   4   1      181.33      202.17      6.23 o
   3   4   1     4412.70     4489.15     41.41 o
   4   4   1       75.23       68.03      3.72 o
   5   4   1      650.54      636.73     16.54 o
   6   4   1        0.24       -0.36      2.44 o
   7   4   1      396.65      379.33     18.35 o
   8   4   1       87.67       83.11      8.80 o
   9   4   1      227.22      198.68     17.38 o
  10   4   1       64.94       63.49     10.05 o
  11   4   1        0.96        7.41      6.44 o
  12   4   1        0.25       -3.74      7.75 o
  13   4   1       53.83       38.28     17.92 o
  14   4   1        4.43       14.24     10.49 o
  15   4   1        0.70        4.82     20.69 o
  16   4   1       38.13       33.44     17.88 o
 -15   5   1        1.25        8.06     12.19 o
 -14   5   1       11.66        4.87     11.03 o
 -13   5   1        2.73       -3.98      7.52 o
 -12   5   1       31.79       40.81     10.54 o
 -11   5   1       34.41       22.87      8.26 o
 -10   5   1       43.09       44.03      9.52 o
  -9   5   1        7.32        2.73      6.19 o
  -8   5   1       29.78       23.09     11.45 o
  -7   5   1        7.70        8.13      3.74 o
  -6   5   1      164.80      177.87      9.44 o
  -5   5   1        0.28       -0.65      4.20 o
  -4   5   1       45.28       51.97      5.28 o
  -3   5   1        0.98        1.74      2.25 o
  -2   5   1       19.00       17.64      2.99 o
  -1   5   1       69.56       76.25      4.49 o
   0   5   1      127.16      132.37      5.63 o
   1   5   1       13.97       13.03      3.07 o
   2   5   1       24.88       28.01      4.09 o
   3   5   1      492.94      493.05     11.78 o
   4   5   1      113.20      129.13      6.85 o
   5   5   1      251.70      234.47     13.35 o
   6   5   1      423.54      471.50     16.22 o
   7   5   1       24.25       19.08      5.80 o
   8   5   1      235.87      215.76     17.01 o
   9   5   1        9.69       18.79      7.61 o
  10   5   1       12.18       13.26      8.12 o
  11   5   1        0.58       -6.32      6.54 o
  12   5   1        9.89       16.44      8.51 o
  13   5   1        0.20       -5.74     17.19 o
  14   5   1       42.36       57.75     14.98 o
  15   5   1        3.23       14.12     16.62 o
 -14   6   1        0.81       -3.75     20.78 o
 -13   6   1       12.34        3.67      9.75 o
 -12   6   1       13.94        7.58      8.36 o
 -11   6   1        2.56        7.53      8.40 o
 -10   6   1       11.92       14.37      9.61 o
  -9   6   1        7.55        1.28      6.23 o
  -8   6   1       16.52        8.64      7.09 o
  -7   6   1       75.92       75.93     13.35 o
  -6   6   1      131.27      138.23      8.75 o
  -5   6   1      511.13      502.09     14.60 o
  -4   6   1       14.27       23.54      4.75 o
  -3   6   1       58.20       41.09      5.55 o
  -2   6   1        8.15        3.84      3.35 o
  -1   6   1        1.52        1.49      2.58 o
   0   6   1       39.67       47.81      5.06 o
   1   6   1       26.61       31.82      4.82 o
   2   6   1       18.48       14.86      3.55 o
   3   6   1      150.06      166.75      8.58 o
   4   6   1      226.13      236.17      9.73 o
   5   6   1     1924.61     1971.63     27.45 o
   6   6   1      355.13      370.56     17.90 o
   7   6   1      581.55      637.07     23.29 o
   8   6   1        5.91        0.99      6.42 o
   9   6   1        3.00        1.17      6.55 o
  10   6   1       22.77       36.12      9.76 o
  11   6   1        0.15        9.76      7.87 o
  12   6   1        5.63       10.45      9.19 o
  13   6   1        7.01       21.29     11.18 o
  14   6   1        3.60       17.11     11.90 o
 -13   7   1       20.77       20.25     10.73 o
 -12   7   1       43.42       29.40     10.87 o
 -11   7   1       35.26       43.99     16.58 o
 -10   7   1        1.41        4.21      8.38 o
  -9   7   1       24.88       28.39      9.55 o
  -8   7   1       10.92       16.68      7.27 o
  -7   7   1       47.59       59.37     12.15 o
  -6   7   1        8.17        9.26      7.49 o
  -5   7   1       26.07       26.89      5.90 o
  -4   7   1      193.64      214.19     11.35 o
  -3   7   1       25.94       29.36      5.21 o
  -2   7   1      142.79      143.35     11.78 o
  -1   7   1        0.03       -3.80      4.62 o
   0   7   1       33.00       38.05      6.26 o
   1   7   1       16.40       30.08     12.62 o
   2   7   1        0.10       -2.94      3.98 o
   3   7   1       39.35       39.50      7.26 o
   4   7   1        6.00        4.55      4.29 o
   5   7   1      318.12      351.71     13.30 o
   6   7   1      120.59      141.82     23.56 o
   7   7   1      118.63      101.94     13.05 o
   8   7   1       10.67        2.90      7.39 o
   9   7   1        1.07       10.32      7.97 o
  10   7   1       10.13       20.50      9.37 o
  11   7   1        0.25       -7.99      7.99 o
  12   7   1       24.05       15.72     10.42 o
  13   7   1        2.32       16.00     10.44 o
 -11   8   1        0.07        2.37      9.05 o
 -10   8   1       15.36       11.28      8.89 o
  -9   8   1        9.74       24.01      9.46 o
  -8   8   1        4.92       -1.18      7.17 o
  -7   8   1       76.07       59.51     11.21 o
  -6   8   1       15.81        2.68      9.88 o
  -5   8   1      109.26       76.87     20.14 o
  -4   8   1        8.90       -2.43      6.20 o
  -3   8   1        0.02        5.19      6.85 o
  -2   8   1        7.63        1.39      6.71 o
  -1   8   1        0.00        3.26      7.38 o
   0   8   1        0.03       -1.25      8.51 o
   1   8   1       18.63       11.36      8.05 o
   2   8   1        6.29       -5.74      5.74 o
   3   8   1        7.82        1.69      6.21 o
   4   8   1      220.56      218.01     23.03 o
   5   8   1      131.45      133.10     18.13 o
   6   8   1      444.87      395.35     22.67 o
   7   8   1       82.18       63.64     20.94 o
   8   8   1       37.54       30.44     12.52 o
   9   8   1        3.20       -0.68      7.69 o
  10   8   1        3.44        9.29      9.02 o
  11   8   1        9.88       14.56     10.08 o
  -9   9   1       19.54       12.39     16.76 o
  -8   9   1       16.36       28.05     18.33 o
  -7   9   1        4.88      -11.17     14.33 o
  -6   9   1        2.94       13.09     15.30 o
  -5   9   1       14.66       18.28     14.91 o
  -4   9   1        0.05       14.96      8.93 o
  -3   9   1        3.04       10.77      8.85 o
  -2   9   1        0.02       13.45     10.89 o
  -1   9   1        5.25       -5.07     13.47 o
   0   9   1       10.31        2.15      7.72 o
   1   9   1        5.49        9.26      8.31 o
   2   9   1       12.46       -2.75      7.93 o
   3   9   1       57.16       31.24     10.07 o
   4   9   1       12.02        9.50      8.10 o
   5   9   1       61.01       74.82     22.60 o
   6   9   1       14.21        3.19     15.64 o
   7   9   1        9.54        0.63     13.99 o
   8   9   1       18.68       27.13     14.11 o
   9   9   1        3.76       -7.28     12.39 o
  -5  10   1        0.48       -1.13     13.62 o
  -4  10   1        3.90        9.80     15.83 o
  -3  10   1        2.93        3.66      9.11 o
  -2  10   1        2.21       -5.21      8.66 o
  -1  10   1        1.17        3.89      8.65 o
   0  10   1        6.27       -0.95      8.57 o
   1  10   1        1.04        1.70     10.85 o
   2  10   1       27.69       37.73     12.12 o
   3  10   1       14.40       17.90      9.96 o
   4  10   1       26.47       47.14     19.17 o
   5  10   1        3.61       29.89     16.80 o
 -16   0   2        0.00        0.77      7.99 o
 -14   0   2       20.19       20.81      8.90 o
 -12   0   2       32.28       31.66      7.08 o
 -10   0   2       41.72       33.23      6.15 o
  -8   0   2       14.74       10.39      3.89 o
  -6   0   2     2310.42     2261.21     30.65 o
  -4   0   2      147.40      122.89      7.01 o
  -2   0   2      577.74      541.00     16.75 o
   0   0   2     2507.23     2474.29     30.49 o
   2   0   2      100.01       57.87      3.91 o
   4   0   2      451.35      372.58      8.10 o
   6   0   2       14.22       11.71      3.19 o
   8   0   2      162.66      144.01      7.37 o
  10   0   2     2004.44     1908.82     99.98 o
  12   0   2      368.56      361.39     19.51 o
  14   0   2        0.15       -0.01      7.20 o
  16   0   2        3.58       -1.71      8.68 o
 -17   1   2        0.19       -1.98      7.52 o
 -16   1   2        0.52       -3.20      7.79 o
 -15   1   2       12.82       18.34      6.51 o
 -14   1   2       13.32       14.21      7.84 o
 -13   1   2        2.77       -0.54      5.06 o
 -12   1   2       13.57        7.52      4.35 o
 -11   1   2       40.14       41.20      5.52 o
 -10   1   2       94.53       92.25      5.72 o
  -9   1   2       41.16       53.30      4.85 o
  -8   1   2      619.45      616.71     11.63 o
  -7   1   2     4717.03     4857.56     43.77 o
  -6   1   2      577.56      573.09      9.48 o
  -5   1   2     3138.78     3248.84     28.93 o
  -4   1   2        0.02        2.08      2.22 o
  -3   1   2      308.78      271.36      6.58 o
  -2   1   2      516.14      501.82      8.49 o
  -1   1   2     1733.32     1630.56     16.72 o
   0   1   2      337.37      349.26      6.28 o
   1   1   2     6824.26     6199.66     49.32 o
   2   1   2     1433.96     1414.47     12.42 o
   3   1   2     1359.37     1214.43     10.63 o
   4   1   2      363.50      367.50      9.73 o
   5   1   2      323.04      312.81      5.67 o
   6   1   2      254.43      240.80      5.89 o
   7   1   2       83.94       90.29      4.46 o
   8   1   2       47.59       45.67      3.84 o
   9   1   2      657.40      642.63     12.23 o
  10   1   2        7.48        6.00      3.47 o
  11   1   2     2624.34     2680.90     36.69 o
  12   1   2      515.53      524.22     15.71 o
  13   1   2      344.27      342.92     13.86 o
  14   1   2        0.66        5.50      7.45 o
  15   1   2        8.97        9.57      7.32 o
  16   1   2        0.09        0.61      7.41 o
  17   1   2       16.29       17.69     19.19 o
 -17   2   2        0.32       19.82     11.26 o
 -16   2   2       12.03       25.83     11.52 o
 -15   2   2        0.01       -5.36      6.50 o
 -14   2   2        0.75       -1.82      4.75 o
 -13   2   2       22.55       15.79      6.34 o
 -12   2   2        0.96       -3.94      3.94 o
 -11   2   2       28.51       27.43      4.66 o
 -10   2   2       55.03       53.01      5.26 o
  -9   2   2        0.82        2.40      3.81 o
  -8   2   2      553.20      570.33     14.55 o
  -7   2   2       59.53       65.44      4.32 o
  -6   2   2       17.82       18.90      3.01 o
  -5   2   2      161.77      174.88      7.47 o
  -4   2   2      126.97      147.13      5.62 o
  -3   2   2     1629.13     1620.48     18.96 o
  -2   2   2     1853.68     1870.70     18.00 o
  -1   2   2     1362.76     1320.04     14.13 o
   0   2   2        2.96       -0.64      1.99 o
   1   2   2      181.13      192.18      6.00 o
   2   2   2       24.97       31.58      1.85 o
   3   2   2      484.95      557.68     10.83 o
   4   2   2      274.30      278.22      6.85 o
   5   2   2       18.77       21.65      3.16 o
   6   2   2      139.12      145.94      6.83 o
   7   2   2      212.76      207.81      4.40 o
   8   2   2       95.09       94.52      5.31 o
   9   2   2      417.12      392.84      9.05 o
  10   2   2      137.02      143.97     13.07 o
  11   2   2       74.66       85.87      6.88 o
  12   2   2      440.22      429.80     18.88 o
  13   2   2        1.76       -0.29      5.92 o
  14   2   2        0.00        4.25     10.89 o
  15   2   2        5.72        1.48      9.08 o
  16   2   2        3.10       12.02     10.40 o
 -16   3   2       22.17       36.84     13.19 o
 -15   3   2        0.00       -2.71      8.91 o
 -14   3   2        1.91       10.47     11.14 o
 -13   3   2        3.57       -8.55      8.55 o
 -12   3   2        3.60        0.74      3.76 o
 -11   3   2       38.40       32.92      5.31 o
 -10   3   2      253.32      296.46      9.74 o
  -9   3   2      151.95      144.99      9.51 o
  -8   3   2       47.09       51.79      5.25 o
  -7   3   2       32.04       33.58      4.37 o
  -6   3   2      527.26      524.62     10.30 o
  -5   3   2      461.48      507.34      9.41 o
  -4   3   2     1971.25     2106.20     22.52 o
  -3   3   2      310.08      304.20     14.58 o
  -2   3   2     1135.10     1097.17     17.25 o
  -1   3   2        7.70       14.72      2.62 o
   0   3   2        1.10       -0.19      1.85 o
   1   3   2      754.39      697.29      9.27 o
   2   3   2      345.29      377.08      8.40 o
   3   3   2       19.29       17.30      2.47 o
   4   3   2      276.92      304.50      9.59 o
   5   3   2      137.94      127.38      5.57 o
   6   3   2      339.61      313.26      8.61 o
   7   3   2      221.40      199.47      7.87 o
   8   3   2      457.61      458.24     11.49 o
   9   3   2     1562.06     1475.27     26.39 o
  10   3   2      352.97      365.39     14.25 o
  11   3   2       20.45       26.39      7.41 o
  12   3   2       87.81       91.88     14.76 o
  13   3   2        0.01       -1.00      7.61 o
  14   3   2      153.27      155.21     19.18 o
  15   3   2        7.12       -8.54      8.54 o
  16   3   2        0.12       -4.96      8.86 o
 -16   4   2        0.11       -4.82     10.16 o
 -15   4   2        8.22       21.94     11.70 o
 -14   4   2        0.40        3.76      9.34 o
 -13   4   2       17.30       20.41     17.05 o
 -12   4   2        1.13        1.04      7.10 o
 -11   4   2        2.87        6.85      7.08 o
 -10   4   2        9.38        7.13      4.10 o
  -9   4   2        0.10       -2.02      3.53 o
  -8   4   2       22.38       18.78      4.09 o
  -7   4   2       50.55       54.65      6.09 o
  -6   4   2       19.62       24.37      4.03 o
  -5   4   2       18.52       20.41      3.08 o
  -4   4   2     1199.96     1150.66     16.41 o
  -3   4   2      502.95      451.17      9.83 o
  -2   4   2       92.80      110.16      5.46 o
  -1   4   2      218.83      223.16      6.19 o
   0   4   2       12.07       16.29      2.62 o
   1   4   2      237.32      211.87      5.05 o
   2   4   2        9.56        7.96      2.60 o
   3   4   2      324.49      317.68     12.52 o
   4   4   2        9.59        9.00      2.11 o
   5   4   2      159.37      184.72     10.23 o
   6   4   2       92.43       92.56      8.42 o
   7   4   2      597.62      578.10     20.30 o
   8   4   2       79.21      101.23     12.64 o
   9   4   2      256.55      271.65     30.83 o
  10   4   2        0.80        4.74      6.19 o
  11   4   2        4.61       10.74      7.01 o
  12   4   2       15.31       23.57     10.17 o
  13   4   2       27.22       29.53     11.33 o
  14   4   2       33.73       29.29     13.91 o
  15   4   2        0.50       -8.97      8.97 o
 -15   5   2        0.00       13.45     12.05 o
 -14   5   2       28.27       41.20     13.26 o
 -13   5   2        2.59       -0.72      7.58 o
 -12   5   2       36.74       49.31     18.73 o
 -11   5   2       35.41       41.50      9.71 o
 -10   5   2      187.72      183.74     15.80 o
  -9   5   2        1.56        9.66      7.02 o
  -8   5   2       60.60       67.11      6.33 o
  -7   5   2        3.70        4.63      4.16 o
  -6   5   2       24.89       19.28      4.33 o
  -5   5   2      303.07      287.72     10.02 o
  -4   5   2      888.90      869.23     16.48 o
  -3   5   2       11.00        9.11      3.26 o
  -2   5   2      751.51      829.89     14.61 o
  -1   5   2       87.89      101.42      5.28 o
   0   5   2      180.51      198.63      6.54 o
   1   5   2        0.59       -1.88      1.88 o
   2   5   2        2.63        5.48      3.03 o
   3   5   2       24.77       41.33      6.20 o
   4   5   2      339.97      364.31      9.95 o
   5   5   2       89.36       85.82      8.30 o
   6   5   2      383.50      383.31     14.85 o
   7   5   2      235.37      266.83     14.12 o
   8   5   2     1370.87     1328.16     33.27 o
   9   5   2        0.69        4.32      7.00 o
  10   5   2        9.57       13.20      7.51 o
  11   5   2        0.11       -0.19      6.92 o
  12   5   2        1.29       -7.00      7.00 o
  13   5   2       48.61       53.16     37.44 o
  14   5   2       37.37       19.56     12.28 o
  15   5   2        1.10        7.02     10.54 o
 -14   6   2        0.12      -14.46     26.42 o
 -13   6   2        4.37        8.08     10.64 o
 -12   6   2        0.83       -7.16      7.16 o
 -11   6   2       27.66       42.50     18.33 o
 -10   6   2       24.99       20.57     12.45 o
  -9   6   2       10.67        9.03      7.55 o
  -8   6   2        3.39       -6.49      6.49 o
  -7   6   2       38.18       53.34      8.45 o
  -6   6   2       99.21      106.07     11.11 o
  -5   6   2       37.96       42.46      5.70 o
  -4   6   2      101.92       83.10      6.93 o
  -3   6   2        0.31        2.97      3.43 o
  -2   6   2       65.00       50.68      5.74 o
  -1   6   2      121.43      140.94      6.23 o
   0   6   2        7.99        1.35      3.73 o
   1   6   2       47.11       52.78      6.37 o
   2   6   2       32.14       27.57      4.73 o
   3   6   2        0.58       -2.06      5.59 o
   4   6   2        6.39        0.35      3.73 o
   5   6   2        5.63       12.67      6.45 o
   6   6   2        5.92       12.08      9.41 o
   7   6   2       47.79       70.26     17.14 o
   8   6   2       14.47        4.30      6.80 o
   9   6   2        0.11        8.94      7.17 o
  10   6   2        8.44       12.85      8.28 o
  11   6   2       13.35       13.52      8.62 o
  12   6   2        0.01       -1.09      8.17 o
  13   6   2        0.08      -11.58     15.22 o
  14   6   2        9.31       24.05     20.24 o
 -13   7   2        2.58        0.04      9.29 o
 -12   7   2        6.25       14.96     10.63 o
 -11   7   2        0.04        4.73      8.42 o
 -10   7   2       36.02       39.87     10.33 o
  -9   7   2        1.59        4.12      8.64 o
  -8   7   2       24.14       34.55      9.07 o
  -7   7   2       65.22       58.86     10.61 o
  -6   7   2        5.56        0.23      6.80 o
  -5   7   2        0.40        1.71      4.19 o
  -4   7   2        6.86        3.49      4.29 o
  -3   7   2       88.18       83.21      8.66 o
  -2   7   2        4.95       13.57      5.99 o
  -1   7   2       44.57       43.78      7.96 o
   0   7   2       20.30       21.90      6.08 o
   1   7   2        4.36        0.22      4.87 o
   2   7   2       17.41       20.08      5.36 o
   3   7   2        0.41       -1.42      3.78 o
   4   7   2      102.77      135.73      9.31 o
   5   7   2       34.49       37.79      6.04 o
   6   7   2      562.74      611.72     23.74 o
   7   7   2        0.19       -0.34      6.53 o
   8   7   2       47.82       45.14     10.74 o
   9   7   2        0.16        3.04      7.99 o
  10   7   2        3.42        4.21      8.26 o
  11   7   2       13.84        6.43      9.27 o
  12   7   2        0.43        6.90      9.96 o
 -11   8   2        0.50        0.12      8.07 o
 -10   8   2        0.00       -2.27      7.61 o
  -9   8   2        0.00        2.13      7.76 o
  -8   8   2        0.51       -6.15      6.76 o
  -7   8   2       71.61       84.89     27.81 o
  -6   8   2        7.02        5.30      6.37 o
  -5   8   2       18.24       20.25      8.23 o
  -4   8   2        0.14        4.47     10.61 o
  -3   8   2        0.01       -6.32     11.40 o
  -2   8   2        2.29       -4.89      6.22 o
  -1   8   2       10.09        6.12      7.49 o
   0   8   2       19.43       16.40     14.01 o
   1   8   2       27.99       27.58     11.52 o
   2   8   2       23.11       27.27     14.78 o
   3   8   2       87.91       93.16     12.31 o
   4   8   2       98.11      112.77     17.42 o
   5   8   2        0.16        1.20      8.68 o
   6   8   2        3.57        5.43      7.87 o
   7   8   2       10.91       -0.13      7.43 o
   8   8   2       24.40       26.39     10.37 o
   9   8   2        1.50       -3.31      8.32 o
  10   8   2        0.87        1.69     10.87 o
  11   8   2        5.35       -7.28      8.87 o
  -9   9   2        5.55       -9.01     16.01 o
  -8   9   2        1.76        8.35     16.83 o
  -7   9   2        7.63        9.88     15.49 o
  -6   9   2        2.34       -5.14     13.56 o
  -5   9   2        0.58       -0.62      7.92 o
  -4   9   2        0.11       -7.49      7.49 o
  -3   9   2       29.58       30.13      9.99 o
  -2   9   2       13.96        6.27      8.43 o
  -1   9   2       19.37        4.82      8.29 o
   0   9   2        1.81        3.17      8.13 o
   1   9   2       36.39       29.04     10.19 o
   2   9   2        1.18       -6.54      6.54 o
   3   9   2       27.12       37.29     10.32 o
   4   9   2       78.03      132.16     26.23 o
   5   9   2       64.10       85.91     24.60 o
   6   9   2       44.86       20.20     17.51 o
   7   9   2        7.04        1.48     11.35 o
   8   9   2        6.10       -3.68     11.56 o
  -5  10   2        1.27       -5.03     12.38 o
  -4  10   2        1.26        5.77      9.92 o
  -3  10   2        0.28       -6.78      8.65 o
  -2  10   2        0.26        8.24      9.47 o
  -1  10   2        0.04       -5.53     10.56 o
   0  10   2        3.31       -5.55     14.89 o
   1  10   2        2.88       -2.30      8.80 o
   2  10   2       63.08       90.67     14.92 o
   3  10   2        0.74       -7.69     13.91 o
   4  10   2       53.59       46.27     19.46 o
   5  10   2        3.00      -11.11     12.64 o
 -17   0   3        8.96       24.86     12.88 o
 -15   0   3        2.47       -0.97     13.48 o
 -13   0   3       80.30       74.51     12.19 o
 -11   0   3       16.67        9.68      5.32 o
  -9   0   3       80.25       85.67      7.72 o
  -7   0   3      964.67     1021.22     20.16 o
  -5   0   3     1562.01     1590.83     33.90 o
  -3   0   3     1376.44     1289.59     37.46 o
  -1   0   3     1583.20     1604.92     32.12 o
   1   0   3      910.83      909.02     16.16 o
   3   0   3     2380.93     2227.93     26.46 o
   5   0   3      906.30      910.07     16.26 o
   7   0   3       16.21       23.44      3.91 o
   9   0   3        1.05        1.44      4.70 o
  11   0   3      858.90      848.12     50.16 o
  13   0   3       33.21       36.61     23.02 o
  15   0   3        2.38        4.32      8.54 o
  17   0   3       15.76       17.30     16.25 o
 -17   1   3        6.01       -0.43      6.17 o
 -16   1   3        1.40        4.42      5.89 o
 -15   1   3        4.07        5.60      6.07 o
 -14   1   3       60.15       55.72      8.00 o
 -13   1   3       17.19       17.10      5.91 o
 -12   1   3       48.48       37.27      5.82 o
 -11   1   3       39.30       34.92      5.10 o
 -10   1   3        1.24       -0.15      2.73 o
  -9   1   3      201.01      209.71      7.49 o
  -8   1   3       41.16       43.86      4.08 o
  -7   1   3      135.96      129.96      5.52 o
  -6   1   3      213.40      238.85      8.96 o
  -5   1   3      682.98      676.83     17.16 o
  -4   1   3      808.28      847.14     15.22 o
  -3   1   3       94.84      102.05      4.80 o
  -2   1   3      245.25      234.36      6.38 o
  -1   1   3     1613.87     1474.84     16.79 o
   0   1   3      810.90      802.19     13.02 o
   1   1   3     1344.42     1210.88     14.10 o
   2   1   3     2134.38     1949.45     24.78 o
   3   1   3     1589.53     1481.30     15.73 o
   4   1   3     1447.81     1356.13     14.60 o
   5   1   3      155.87      167.69      5.74 o
   6   1   3      243.69      268.77      6.81 o
   7   1   3        6.44        5.67      3.07 o
   8   1   3       14.23        8.85      2.75 o
   9   1   3      295.49      317.34     10.88 o
  10   1   3      412.39      359.88     10.89 o
  11   1   3      633.46      578.13     15.71 o
  12   1   3      620.22      589.46     24.26 o
  13   1   3      169.57      171.93     12.04 o
  14   1   3       35.68       24.56      7.81 o
  15   1   3        8.63       11.42      7.48 o
  16   1   3       25.44       35.16     12.59 o
  17   1   3        0.05      -12.14     12.14 o
 -17   2   3        0.25       -7.12      9.71 o
 -16   2   3        0.48       18.74     10.63 o
 -15   2   3        7.87       14.72      6.12 o
 -14   2   3       27.14       24.02      6.68 o
 -13   2   3        0.00       -0.36      4.53 o
 -12   2   3       10.05        8.01      5.04 o
 -11   2   3      224.14      204.41     12.02 o
 -10   2   3      121.78       98.74     11.23 o
  -9   2   3        2.03        1.18      3.36 o
  -8   2   3      159.44      194.14      8.43 o
  -7   2   3       83.61       84.27      4.49 o
  -6   2   3       49.39       55.45      4.80 o
  -5   2   3     3615.82     3713.40     37.63 o
  -4   2   3      187.01      163.56      6.46 o
  -3   2   3       67.63       74.98      7.99 o
  -2   2   3      350.49      302.89      7.76 o
  -1   2   3      824.59      758.89     12.15 o
   0   2   3       64.21       67.17      3.98 o
   1   2   3      173.02      186.11      6.32 o
   2   2   3     2474.93     2631.44     25.03 o
   3   2   3      928.83     1050.37     11.91 o
   4   2   3      548.92      490.31     19.18 o
   5   2   3      211.38      209.74      8.04 o
   6   2   3      260.48      255.34     12.07 o
   7   2   3       67.34       52.91      7.65 o
   8   2   3      265.37      265.55     12.26 o
   9   2   3      376.50      384.48      8.83 o
  10   2   3        0.27        4.51      4.40 o
  11   2   3       42.36       54.19      7.39 o
  12   2   3      228.72      271.30     16.31 o
  13   2   3       10.73       15.52      7.61 o
  14   2   3       15.27        2.40      8.71 o
  15   2   3        7.78       11.31     10.46 o
  16   2   3        1.78        6.71      9.83 o
 -16   3   3        0.01       -9.30      9.30 o
 -15   3   3        9.63       16.94     10.45 o
 -14   3   3       12.63       -5.40      8.44 o
 -13   3   3       11.44       18.01      6.52 o
 -12   3   3        9.91        8.34      4.65 o
 -11   3   3       59.74       54.46      9.49 o
 -10   3   3       38.41       36.42      8.09 o
  -9   3   3       74.10       94.28      7.03 o
  -8   3   3      190.22      208.11      8.97 o
  -7   3   3       97.26       82.90      6.28 o
  -6   3   3      161.23      195.11      8.59 o
  -5   3   3       34.28       26.09      3.85 o
  -4   3   3     1411.71     1482.43     20.62 o
  -3   3   3       16.21       17.40      2.60 o
  -2   3   3       35.00       43.36      3.56 o
  -1   3   3        0.08        1.69      2.30 o
   0   3   3      503.32      485.63      9.32 o
   1   3   3      457.81      438.49      8.66 o
   2   3   3      436.83      437.40      9.47 o
   3   3   3      692.69      659.90     12.64 o
   4   3   3       92.94       96.34      7.02 o
   5   3   3       12.85        2.61      3.50 o
   6   3   3      340.68      339.19     10.47 o
   7   3   3      154.91      143.88      8.24 o
   8   3   3        4.29        3.25      3.31 o
   9   3   3     1822.84     1779.85     39.22 o
  10   3   3      318.92      332.94     13.83 o
  11   3   3       59.38       39.65     19.38 o
  12   3   3      169.66      179.60     19.04 o
  13   3   3       13.72       34.16     11.70 o
  14   3   3      253.08      259.94     23.40 o
  15   3   3       19.46       13.39     10.68 o
  16   3   3        4.19        3.59     14.01 o
 -16   4   3        9.65       -9.25      9.25 o
 -15   4   3        2.92        8.60     10.33 o
 -14   4   3       14.08        5.53     10.04 o
 -13   4   3        2.76        7.58      9.90 o
 -12   4   3        2.53       -6.19      6.19 o
 -11   4   3       56.39       51.80      9.29 o
 -10   4   3       10.97       17.29      5.14 o
  -9   4   3      172.04      185.90     10.06 o
  -8   4   3       91.16       86.12     13.28 o
  -7   4   3       68.51       72.98      6.37 o
  -6   4   3        0.56        3.18      3.20 o
  -5   4   3      208.09      199.42      7.39 o
  -4   4   3        3.40        4.35      2.74 o
  -3   4   3      238.45      217.24     10.00 o
  -2   4   3       33.55       38.57      4.67 o
  -1   4   3       67.88       63.57      4.57 o
   0   4   3        8.47        9.44      3.89 o
   1   4   3      498.34      525.81     11.60 o
   2   4   3        9.66       13.40      2.69 o
   3   4   3      204.65      216.40      9.36 o
   4   4   3        1.78        0.06      4.41 o
   5   4   3       45.71       40.23      6.96 o
   6   4   3        0.04        4.23      5.07 o
   7   4   3      419.90      426.41     26.31 o
   8   4   3       18.40       19.81      7.01 o
   9   4   3       62.05       61.51      9.91 o
  10   4   3        0.69        5.07      6.11 o
  11   4   3        3.36        7.97      7.49 o
  12   4   3        1.76        7.21      8.07 o
  13   4   3        8.74       18.05     14.13 o
  14   4   3      147.41      150.10     20.29 o
  15   4   3        5.15       11.08     10.82 o
 -15   5   3        2.19       25.12     12.75 o
 -14   5   3        0.88       -8.27      8.27 o
 -13   5   3        1.73        3.62      8.57 o
 -12   5   3        1.81        3.95      7.41 o
 -11   5   3       17.88       15.00      7.48 o
 -10   5   3       16.29        0.93      6.99 o
  -9   5   3       49.80       52.17      6.46 o
  -8   5   3       23.62       25.49      5.40 o
  -7   5   3        0.03       -2.74      3.26 o
  -6   5   3       60.37       74.35      6.57 o
  -5   5   3       38.83       33.99      5.16 o
  -4   5   3       27.45       34.35      5.26 o
  -3   5   3        3.82       -2.93      2.99 o
  -2   5   3      438.64      448.04     10.70 o
  -1   5   3       11.41       10.25      3.13 o
   0   5   3      411.82      432.92      9.83 o
   1   5   3        0.02       -1.54      2.07 o
   2   5   3       32.86       38.45      7.73 o
   3   5   3        3.06        2.11      3.03 o
   4   5   3       35.26       37.58      5.21 o
   5   5   3       43.90       43.28      8.27 o
   6   5   3       30.52       34.52     12.31 o
   7   5   3      566.41      561.36     22.59 o
   8   5   3      436.68      448.11     20.49 o
   9   5   3       94.81      117.82     13.28 o
  10   5   3        0.79       12.69      7.34 o
  11   5   3        0.05        0.43      7.70 o
  12   5   3        8.08       15.60     10.52 o
  13   5   3        0.01       -3.95      9.03 o
  14   5   3       34.86       28.93     13.29 o
 -14   6   3       11.97        5.53     11.60 o
 -13   6   3       12.60       -2.31      7.31 o
 -12   6   3        5.70       16.34      9.63 o
 -11   6   3        6.46       -0.08      7.30 o
 -10   6   3        1.85        0.96      8.16 o
  -9   6   3        9.81        3.56      7.05 o
  -8   6   3        0.13        2.34      5.91 o
  -7   6   3       18.62       12.59      5.00 o
  -6   6   3       19.91       15.19      5.40 o
  -5   6   3        0.04        3.57      3.69 o
  -4   6   3       10.24       15.36      4.51 o
  -3   6   3        8.03       11.27      4.32 o
  -2   6   3      107.10      129.87      8.22 o
  -1   6   3      276.21      291.48      9.67 o
   0   6   3       67.27       50.67      7.88 o
   1   6   3       51.86       51.70     11.37 o
   2   6   3        4.91        7.39      4.49 o
   3   6   3        0.45       -2.97      3.94 o
   4   6   3      149.67      153.13      8.75 o
   5   6   3       48.72       43.18      7.63 o
   6   6   3        0.12        3.07      5.98 o
   7   6   3        6.88       11.54      7.25 o
   8   6   3       57.87       79.98     11.90 o
   9   6   3       14.87        6.67      7.96 o
  10   6   3       13.49       14.83      8.20 o
  11   6   3       23.05       21.49      9.58 o
  12   6   3        2.93       12.05      9.13 o
  13   6   3        7.49       -2.92     10.96 o
 -13   7   3        0.03       -6.59     10.16 o
 -12   7   3       13.37        6.33      9.18 o
 -11   7   3        0.60       20.77     12.58 o
 -10   7   3        0.03        0.01      7.92 o
  -9   7   3        0.02        5.13      7.16 o
  -8   7   3        6.92       20.89      7.60 o
  -7   7   3       13.28       11.23      5.45 o
  -6   7   3        0.95       -1.65      4.57 o
  -5   7   3        9.34       24.13      5.58 o
  -4   7   3        3.31        0.13      4.31 o
  -3   7   3        9.16        2.88      7.05 o
  -2   7   3      149.78      151.47     12.41 o
  -1   7   3      207.35      207.97     13.43 o
   0   7   3       79.61       97.25     12.08 o
   1   7   3       52.82       51.83      8.22 o
   2   7   3        0.30        3.76      5.00 o
   3   7   3       10.64       -1.49      4.93 o
   4   7   3       32.12       31.52      6.68 o
   5   7   3        5.69       12.80      7.10 o
   6   7   3      546.89      650.07     28.70 o
   7   7   3       10.65       12.40      7.62 o
   8   7   3        1.31        3.75      7.51 o
   9   7   3        7.16       13.52      8.60 o
  10   7   3       13.99       16.48      9.84 o
  11   7   3        0.14        3.83      8.57 o
  12   7   3        0.47       -0.63      9.09 o
 -11   8   3        7.18        8.04      8.87 o
 -10   8   3        2.90       -7.37      7.37 o
  -9   8   3        0.01        4.21      8.08 o
  -8   8   3        8.67        7.30     11.15 o
  -7   8   3        0.81        6.19      9.87 o
  -6   8   3       45.74       56.80     11.10 o
  -5   8   3        0.95       -6.39      6.39 o
  -4   8   3        1.91        0.58      7.15 o
  -3   8   3       16.60        5.77     13.01 o
  -2   8   3       32.94       20.56     16.04 o
  -1   8   3       11.38       -6.40      8.90 o
   0   8   3       56.71       40.67     10.14 o
   1   8   3        1.38        1.15      6.76 o
   2   8   3       43.54       34.06      9.92 o
   3   8   3       46.16       71.65     15.80 o
   4   8   3        8.91        8.78      6.15 o
   5   8   3       28.86       41.98     12.63 o
   6   8   3        0.71       13.23      8.44 o
   7   8   3        0.13       -4.37      7.96 o
   8   8   3        0.22        2.84     11.78 o
   9   8   3        1.98        0.35      8.76 o
  10   8   3        8.65       12.75      9.52 o
  -9   9   3        4.63        7.22     17.49 o
  -8   9   3        0.33       13.09     16.51 o
  -7   9   3        0.79       25.63     18.01 o
  -6   9   3        2.01       16.93     16.22 o
  -5   9   3       12.30       18.11     14.26 o
  -4   9   3        7.64       17.73      9.18 o
  -3   9   3        7.22       25.47      9.70 o
  -2   9   3        0.06        7.11      7.63 o
  -1   9   3       34.27       34.28     10.58 o
   0   9   3        2.33       -2.15      7.61 o
   1   9   3       47.26       50.67     17.05 o
   2   9   3        7.66       16.44      8.81 o
   3   9   3        8.67        2.07      7.89 o
   4   9   3      114.12       80.22     23.07 o
   5   9   3       30.99       46.33     20.60 o
   6   9   3        9.70       11.04     15.70 o
   7   9   3        5.20       -7.19     11.83 o
   8   9   3        5.99       16.25     14.05 o
  -5  10   3        0.68       21.99     17.44 o
  -4  10   3        0.00        1.06      9.32 o
  -3  10   3        6.56        0.45      9.01 o
  -2  10   3        4.04        5.41     15.84 o
  -1  10   3        0.04       -5.93      8.93 o
   0  10   3        0.88        2.89      9.13 o
   1  10   3       49.49       56.15     13.49 o
   2  10   3        0.01       -2.38      9.09 o
   3  10   3       24.95       22.52     17.91 o
   4  10   3        1.50       -1.82     12.88 o
 -16   0   4        0.96       -4.85      7.64 o
 -14   0   4       47.58       11.01      8.78 o
 -12   0   4      412.33      376.61     16.90 o
 -10   0   4        9.61        5.70      5.51 o
  -8   0   4      528.66      545.99     15.68 o
  -6   0   4     1069.30     1109.07     35.87 o
  -4   0   4     1350.69     1245.59     24.92 o
   0   0   4       17.76       19.40      4.07 o
   2   0   4     1477.10     1464.50     24.48 o
   4   0   4    14847.49    15320.37    240.14 o
   6   0   4     1567.97     1750.57     26.40 o
   8   0   4        2.40       -1.85      3.38 o
  10   0   4      193.69      221.51     14.87 o
  12   0   4        2.78        4.80      6.71 o
  14   0   4       16.53       22.23      9.16 o
  16   0   4       30.41       44.17     19.12 o
 -17   1   4        0.00       -2.84      7.37 o
 -16   1   4        0.70       -4.86      5.98 o
 -15   1   4        2.63        7.58      5.82 o
 -14   1   4       27.83       34.19      7.25 o
 -13   1   4        0.46        0.88      4.97 o
 -12   1   4       66.35       69.02      8.24 o
 -11   1   4        0.10       -1.03      3.35 o
 -10   1   4        0.08        4.05      3.39 o
  -9   1   4        8.37        7.35      3.24 o
  -8   1   4      121.19      130.97      6.63 o
  -7   1   4        0.01        0.95      2.96 o
  -6   1   4       16.06        5.63      4.30 o
  -5   1   4       18.86       15.10      4.04 o
  -4   1   4      397.47      402.26      9.73 o
  -3   1   4       79.34       82.29      4.84 o
  -2   1   4      435.36      396.38      8.86 o
  -1   1   4      759.61      795.68     12.35 o
   0   1   4      432.16      375.05      8.01 o
   1   1   4        4.61        6.03      2.39 o
   2   1   4       43.65       57.29      3.60 o
   3   1   4      203.97      207.88      5.58 o
   4   1   4      529.25      464.64      8.41 o
   5   1   4       62.23       58.61      3.36 o
   6   1   4       25.98       23.48      3.21 o
   7   1   4       80.85       96.83      5.25 o
   8   1   4        2.92        3.37      2.78 o
   9   1   4       17.47       17.10      3.99 o
  10   1   4      192.24      182.51      9.55 o
  11   1   4      235.00      246.54     12.53 o
  12   1   4      103.34      100.34     10.30 o
  13   1   4       34.88       45.34     12.72 o
  14   1   4       28.18       33.34      8.68 o
  15   1   4       14.20       30.37      8.75 o
  16   1   4        4.36        7.59      9.24 o
 -17   2   4        0.00      -13.25     13.25 o
 -16   2   4        5.67        7.58      7.37 o
 -15   2   4        3.37        6.45      6.05 o
 -14   2   4       96.29       96.16     10.01 o
 -13   2   4       34.55       27.50      6.32 o
 -12   2   4        1.16       -0.14      4.86 o
 -11   2   4      137.61      109.62      8.23 o
 -10   2   4        0.22        4.17      4.32 o
  -9   2   4        7.51        6.61      3.26 o
  -8   2   4      172.12      176.77      7.14 o
  -7   2   4      108.77       97.33      5.29 o
  -6   2   4       17.76       28.50      4.33 o
  -5   2   4       67.32       93.49      6.57 o
  -4   2   4        4.97        9.12      3.25 o
  -3   2   4       25.71       16.12      3.44 o
  -2   2   4      574.64      513.06     10.61 o
  -1   2   4      161.30      186.44      6.60 o
   0   2   4        0.03       -1.36      2.34 o
   1   2   4      209.65      206.48      6.39 o
   2   2   4     3776.62     3663.59     41.98 o
   3   2   4       72.55       96.74      3.93 o
   4   2   4      265.92      343.73      6.44 o
   5   2   4     1310.32     1316.73     15.66 o
   6   2   4      578.43      615.31      8.36 o
   7   2   4      164.52      172.78      4.79 o
   8   2   4        3.29       -1.49      2.68 o
   9   2   4       19.16       15.37      3.19 o
  10   2   4       16.15       28.05      4.56 o
  11   2   4       10.13        8.81     11.66 o
  12   2   4       85.63       76.70     10.13 o
  13   2   4       52.14       67.08     13.30 o
  14   2   4      110.65      134.13     25.82 o
  15   2   4        1.57        3.25     12.21 o
  16   2   4        0.92        3.63      9.73 o
 -16   3   4       15.70       22.22     12.29 o
 -15   3   4       21.18       19.03     11.15 o
 -14   3   4        1.04        2.47      5.70 o
 -13   3   4        2.47       -3.72      5.21 o
 -12   3   4        1.39        8.63      5.15 o
 -11   3   4       83.20       79.37      9.02 o
 -10   3   4       11.85        7.47      4.13 o
  -9   3   4       25.90       37.70      5.50 o
  -8   3   4       48.56       53.58      6.34 o
  -7   3   4       17.78       13.77      4.89 o
  -6   3   4       51.46       56.14      5.45 o
  -5   3   4       21.58       28.61      4.39 o
  -4   3   4        1.64        2.98      5.47 o
  -3   3   4        1.54        2.19      2.98 o
  -2   3   4      679.12      655.49     11.37 o
  -1   3   4        0.17       -2.02      2.55 o
   0   3   4        0.37        6.29      3.13 o
   1   3   4      838.67      875.61     16.63 o
   2   3   4      440.61      463.63     16.43 o
   3   3   4      335.45      356.32     10.99 o
   4   3   4       96.29       98.16      6.36 o
   5   3   4        3.90        4.53      3.70 o
   6   3   4       76.54       77.49      8.55 o
   7   3   4        1.19        5.67      4.86 o
   8   3   4      129.29      130.30      9.00 o
   9   3   4      180.22      188.65     11.00 o
  10   3   4        0.45       -0.12      5.44 o
  11   3   4        2.06        5.89      7.45 o
  12   3   4        0.03       -1.79      7.28 o
  13   3   4       44.52       40.43     11.99 o
  14   3   4      149.98      134.27     19.37 o
  15   3   4       14.74        5.66      9.81 o
  16   3   4       11.70       13.40     11.10 o
 -16   4   4        2.73       -6.69     12.83 o
 -15   4   4       12.85       12.05     10.79 o
 -14   4   4        3.52       10.41     11.24 o
 -13   4   4        0.89       -0.95     11.35 o
 -12   4   4        0.00       -0.80      4.92 o
 -11   4   4        7.06        7.64      4.86 o
 -10   4   4       78.84       83.62      8.31 o
  -9   4   4       97.44       87.28      8.18 o
  -8   4   4        3.00        7.40      4.18 o
  -7   4   4       47.66       50.42      6.28 o
  -6   4   4        5.73        9.92      4.59 o
  -5   4   4      139.22      142.17      7.84 o
  -4   4   4        0.70        0.16      2.97 o
  -3   4   4      346.97      372.31      9.96 o
  -2   4   4        2.53        0.54      2.43 o
  -1   4   4        3.26        1.04      2.60 o
   0   4   4     1049.25     1052.94     15.95 o
   1   4   4     1893.19     1847.20     22.19 o
   2   4   4      469.07      481.66     10.07 o
   3   4   4       95.48      109.79      4.78 o
   4   4   4      117.96      119.80      5.32 o
   5   4   4      136.39      164.84     11.78 o
   6   4   4      331.28      318.57     15.75 o
   7   4   4      223.12      235.04     20.37 o
   8   4   4        3.09       -1.73      5.61 o
   9   4   4       81.78       67.45     10.21 o
  10   4   4        2.80        9.02      6.88 o
  11   4   4        3.74       -5.24      8.39 o
  12   4   4       57.83       58.09     13.85 o
  13   4   4       30.72       20.78     11.10 o
  14   4   4       44.49       41.36     13.29 o
  15   4   4        0.80        2.78     19.94 o
 -15   5   4       15.23       27.17     12.30 o
 -14   5   4        0.09       -2.10      9.50 o
 -13   5   4        0.89       10.24      9.01 o
 -12   5   4        0.41       -3.75      7.60 o
 -11   5   4       10.76       22.21      8.53 o
 -10   5   4        7.50        5.49      4.84 o
  -9   5   4       44.77       60.37      7.36 o
  -8   5   4        3.08       -1.97      3.88 o
  -7   5   4        3.71        6.34      4.37 o
  -6   5   4        6.72        4.66      4.16 o
  -5   5   4       30.42       38.14      6.49 o
  -4   5   4       22.36       26.71      7.47 o
  -3   5   4        0.15        0.61      2.85 o
  -2   5   4      140.58      129.50      8.93 o
  -1   5   4      289.27      284.68      8.62 o
   0   5   4        0.69       -2.10      2.20 o
   1   5   4       58.14       56.81      4.32 o
   2   5   4      130.60      148.53      8.31 o
   3   5   4        1.45        1.92      3.81 o
   4   5   4        9.61        9.98      5.49 o
   5   5   4       47.64       50.19      8.69 o
   6   5   4        1.05        2.63      5.27 o
   7   5   4      205.28      177.12     15.75 o
   8   5   4      121.19      116.57     13.31 o
   9   5   4        2.73        5.52      7.08 o
  10   5   4       30.48       28.65      9.08 o
  11   5   4       14.93        2.73      7.66 o
  12   5   4       20.78       26.96     12.55 o
  13   5   4       20.28       16.66     11.69 o
  14   5   4       11.12       10.47     12.19 o
 -14   6   4        0.26        7.34      9.20 o
 -13   6   4        3.61        1.91      8.49 o
 -12   6   4        1.27       -2.89      8.47 o
 -11   6   4        0.45       -6.33      6.33 o
 -10   6   4        7.59       -6.52      6.52 o
  -9   6   4       16.78        9.77      8.83 o
  -8   6   4       53.24       42.75      6.93 o
  -7   6   4       12.96       15.44      6.23 o
  -6   6   4        9.45       15.25      4.97 o
  -5   6   4       18.42       11.84      5.67 o
  -4   6   4        0.24        4.89      4.07 o
  -3   6   4       80.39       70.83      7.38 o
  -2   6   4      170.69      195.86      9.72 o
  -1   6   4      220.30      223.71      9.67 o
   0   6   4       50.98       57.89      7.73 o
   1   6   4      390.18      388.48     15.02 o
   2   6   4        9.92       14.42      5.11 o
   3   6   4       11.54       16.04     12.40 o
   4   6   4        1.98       -1.36      3.62 o
   5   6   4       22.30       18.12      7.17 o
   6   6   4        0.29       -1.63      5.85 o
   7   6   4        4.80        1.43      6.53 o
   8   6   4       71.48       87.58     12.40 o
   9   6   4       32.72       35.94      9.65 o
  10   6   4       49.72       58.04     12.21 o
  11   6   4        4.53        3.11      8.19 o
  12   6   4        0.13        6.69     11.31 o
  13   6   4        0.75       11.87     11.22 o
 -12   7   4        0.57        7.80      8.89 o
 -11   7   4        3.96        2.51      8.40 o
 -10   7   4        1.29       20.18      9.78 o
  -9   7   4        0.44       11.68      7.95 o
  -8   7   4       17.40       10.20      6.03 o
  -7   7   4       41.49       30.51      6.75 o
  -6   7   4       21.06       15.61      9.89 o
  -5   7   4        4.94        1.88      4.40 o
  -4   7   4       12.22       11.32      6.08 o
  -3   7   4        0.86        1.53      6.72 o
  -2   7   4        0.59       -5.61      5.61 o
  -1   7   4        0.69       -3.14      7.73 o
   0   7   4       11.82       -2.27      5.83 o
   1   7   4       12.07        8.72      9.61 o
   2   7   4        0.87       -1.92      5.03 o
   3   7   4        8.34       -0.90      4.82 o
   4   7   4       21.41       16.59      5.85 o
   5   7   4       58.47       40.32      9.36 o
   6   7   4       35.83       27.23      8.99 o
   7   7   4        0.77        2.11      7.00 o
   8   7   4        1.97       14.48      8.33 o
   9   7   4        2.15       11.91      8.69 o
  10   7   4        7.23        7.80      9.19 o
  11   7   4        1.63       12.59      9.93 o
  12   7   4        8.46       13.97     13.24 o
 -11   8   4        0.01       12.46     10.36 o
 -10   8   4        0.12       13.30      8.82 o
  -9   8   4        2.09       -3.56      8.76 o
  -8   8   4        1.59       -8.87      8.87 o
  -7   8   4        1.41       -5.66      5.66 o
  -6   8   4       15.15       10.93      8.39 o
  -5   8   4        3.87        3.23      7.24 o
  -4   8   4        1.89        2.81     13.48 o
  -3   8   4       21.17       26.06      8.96 o
  -2   8   4        0.00       -6.59      6.98 o
  -1   8   4       74.94       63.69     11.89 o
   0   8   4       11.29        6.40      7.52 o
   1   8   4       40.80       16.51     13.05 o
   2   8   4        1.94        6.39      6.73 o
   3   8   4        1.99        2.20     10.51 o
   4   8   4        6.84       -7.17      7.17 o
   5   8   4        0.12        0.09     11.96 o
   6   8   4        5.36       10.57     10.54 o
   7   8   4        1.77        6.34      7.83 o
   8   8   4        0.03       -4.58      7.72 o
   9   8   4       37.09       49.56     12.74 o
  10   8   4        6.98        5.46      9.32 o
  -8   9   4        0.00        7.72     18.12 o
  -7   9   4        4.56       -6.08     13.80 o
  -6   9   4        3.00        1.89      8.47 o
  -5   9   4       24.86       17.53      9.46 o
  -4   9   4        1.77       -1.44      8.98 o
  -3   9   4        0.02        7.77     10.06 o
  -2   9   4        6.89        3.32      8.28 o
  -1   9   4        2.82        6.41      8.30 o
   0   9   4        2.81        9.84      8.77 o
   1   9   4        2.66       11.54     13.26 o
   2   9   4        6.02       -3.94      7.71 o
   3   9   4       19.69       34.34     17.04 o
   4   9   4       47.20       24.73     17.12 o
   5   9   4        2.97       13.09     13.88 o
   6   9   4        3.18      -12.56     14.17 o
   7   9   4        1.68       -4.28     10.74 o
   8   9   4        8.57       -1.52     10.89 o
  -4  10   4       18.32       40.39     12.32 o
  -3  10   4        3.02       -1.03      8.94 o
  -2  10   4        6.55        4.69      9.72 o
  -1  10   4        3.47       -0.03      9.89 o
   0  10   4        0.02       -8.33      8.69 o
   1  10   4        0.30       -3.52     15.28 o
   2  10   4        0.45        2.40     14.75 o
   3  10   4        0.18      -10.09     12.17 o
   4  10   4        0.27        3.42     15.09 o
 -17   0   5        0.07        9.81     14.10 o
 -15   0   5        7.76        3.62      8.58 o
 -13   0   5      104.30       68.41     12.72 o
 -11   0   5       22.94       27.67     19.06 o
  -9   0   5       37.07       52.53      7.26 o
  -7   0   5      187.78      169.95     11.72 o
  -5   0   5      798.90      804.76     21.35 o
  -3   0   5       36.24       26.44      5.31 o
  -1   0   5        0.27        4.02      4.50 o
   1   0   5     3746.95     3643.05     49.18 o
   3   0   5     2740.41     2679.44     40.01 o
   5   0   5     1175.88     1283.37     21.80 o
   7   0   5      429.11      532.35     13.31 o
   9   0   5       17.23       21.28      6.64 o
  11   0   5       11.86        0.29      9.18 o
  13   0   5       27.18       25.56      9.72 o
  15   0   5       95.28      140.81     16.71 o
 -17   1   5        4.38        4.23      6.82 o
 -16   1   5        7.43       12.88      7.14 o
 -15   1   5        0.06        9.77      6.31 o
 -14   1   5       19.23       11.63      6.27 o
 -13   1   5       47.44       36.42      8.20 o
 -12   1   5      192.26      189.67     13.18 o
 -11   1   5        2.41        1.81      4.25 o
 -10   1   5        4.92       -1.45      3.17 o
  -9   1   5       20.46       15.04      3.78 o
  -8   1   5        8.08        3.78      3.70 o
  -7   1   5       28.91       32.68      4.89 o
  -6   1   5      472.56      412.88     11.25 o
  -5   1   5      455.53      449.27     11.39 o
  -4   1   5      292.46      248.39      8.38 o
  -3   1   5      769.05      791.80     16.21 o
  -2   1   5     1546.36     1578.92     26.15 o
  -1   1   5       27.48       26.93      3.58 o
   0   1   5      710.32      661.41     11.81 o
   1   1   5      209.97      206.19      6.67 o
   2   1   5       37.82       46.88      3.91 o
   3   1   5        0.08        2.74      2.48 o
   4   1   5     1235.44     1290.28     16.06 o
   5   1   5      327.35      314.19      7.98 o
   6   1   5      472.10      506.97      8.97 o
   7   1   5       74.56       76.40      5.42 o
   8   1   5        4.19        7.18      2.97 o
   9   1   5       53.95       55.84      6.16 o
  10   1   5        4.92        5.87      4.40 o
  11   1   5        0.04       -1.13      5.24 o
  12   1   5        2.27       -2.36      4.40 o
  13   1   5        1.02        1.31      5.00 o
  14   1   5        3.82        0.60      7.05 o
  15   1   5       11.28        7.76      7.73 o
  16   1   5       11.74       10.35     10.83 o
 -16   2   5        0.98        4.05      7.49 o
 -15   2   5        4.98        4.91      6.34 o
 -14   2   5       12.23       10.06      6.14 o
 -13   2   5        4.43        5.39      6.37 o
 -12   2   5        1.85        5.27      5.15 o
 -11   2   5       59.64       46.88      6.92 o
 -10   2   5       13.30        5.90      5.14 o
  -9   2   5        0.38       -0.45      3.59 o
  -8   2   5       17.23       19.34      3.68 o
  -7   2   5        0.04        1.69      3.40 o
  -6   2   5      138.57      130.55     10.05 o
  -5   2   5        9.99       13.63      3.73 o
  -4   2   5       14.44       11.36      3.50 o
  -3   2   5      450.89      433.09     10.74 o
  -2   2   5       20.48       17.63      3.37 o
  -1   2   5      355.17      361.51      9.35 o
   0   2   5      469.62      470.27     10.41 o
   1   2   5      348.28      303.67      8.16 o
   2   2   5      625.10      602.75     11.24 o
   3   2   5      905.22      857.71     23.21 o
   4   2   5     1952.24     2153.23     24.53 o
   5   2   5     1019.55     1058.38     13.45 o
   6   2   5      152.19      149.02      5.27 o
   7   2   5      831.68      856.40     15.62 o
   8   2   5      145.70      151.67      6.98 o
   9   2   5       39.69       44.71      4.34 o
  10   2   5        9.79       10.58      4.08 o
  11   2   5       55.80       40.60     10.57 o
  12   2   5        1.95        7.11      6.58 o
  13   2   5        2.80       -5.05      9.81 o
  14   2   5       41.43       49.33     13.35 o
  15   2   5       14.26       28.84     16.04 o
  16   2   5        0.15       11.05     11.11 o
 -16   3   5        2.66       -7.01     14.41 o
 -15   3   5        2.40       -4.07      9.32 o
 -14   3   5        1.12        6.82      6.41 o
 -13   3   5        2.98        6.73      6.36 o
 -12   3   5        0.12        6.57      6.63 o
 -11   3   5       52.81       44.40      7.90 o
 -10   3   5      164.01      165.23     20.97 o
  -9   3   5       18.95       14.96      8.89 o
  -8   3   5      195.20      163.59     16.89 o
  -7   3   5        1.66        0.08      3.16 o
  -6   3   5        9.26       10.34      3.95 o
  -5   3   5      357.49      375.97     11.06 o
  -4   3   5      100.56      130.96      8.45 o
  -3   3   5       14.73       12.50      3.51 o
  -2   3   5      105.68      101.59      6.21 o
  -1   3   5       18.20       20.60      4.01 o
   0   3   5      800.93      867.52     15.15 o
   1   3   5       66.23       58.11      5.10 o
   2   3   5       29.31       24.87      3.36 o
   3   3   5      293.49      304.07      9.27 o
   4   3   5        2.41        0.54      1.90 o
   5   3   5        6.75        1.45      2.16 o
   6   3   5      150.84      157.63     11.72 o
   7   3   5      167.41      174.45     12.48 o
   8   3   5        7.29        1.75      7.29 o
   9   3   5        0.07       -4.44      4.44 o
  10   3   5        9.98       -3.51      6.57 o
  11   3   5        8.26        7.11      8.33 o
  12   3   5        0.29        6.12     12.37 o
  13   3   5        0.50        7.87      8.82 o
  14   3   5       13.57       15.01     11.00 o
  15   3   5        0.03        2.87     10.36 o
 -15   4   5       15.51       -1.37     10.98 o
 -14   4   5        0.27       -2.86      9.85 o
 -13   4   5        0.05       -0.71      5.05 o
 -12   4   5        3.05        4.73      5.38 o
 -11   4   5       32.83       29.37      6.69 o
 -10   4   5        0.26       -1.49      4.41 o
  -9   4   5       40.01       31.75      6.09 o
  -8   4   5       82.67       75.67      8.74 o
  -7   4   5        1.56        4.30      4.60 o
  -6   4   5        9.11        5.04      4.61 o
  -5   4   5       16.67       21.45      4.23 o
  -4   4   5        0.73       -1.52      2.43 o
  -3   4   5       36.33       42.82      4.25 o
  -2   4   5       45.61       43.38      4.36 o
  -1   4   5      103.14       95.55      6.22 o
   0   4   5      283.76      290.27      8.53 o
   1   4   5      255.87      237.24      7.71 o
   2   4   5      372.06      423.82      9.73 o
   3   4   5       23.16       29.41      4.53 o
   4   4   5        6.10       10.84      3.51 o
   5   4   5        2.88        6.04      6.54 o
   6   4   5       24.69       30.06      7.52 o
   7   4   5      416.48      392.53     18.69 o
   8   4   5       13.96       11.69      6.89 o
   9   4   5       55.78       61.32     10.06 o
  10   4   5        6.75       21.59      8.02 o
  11   4   5        0.20        9.66      8.85 o
  12   4   5       91.24       82.34     37.39 o
  13   4   5        3.51       -0.05      9.83 o
  14   4   5        0.05       11.52     11.49 o
  15   4   5        0.01        9.22     10.84 o
 -15   5   5        1.11       -1.56     10.61 o
 -14   5   5        0.22       -1.41     10.21 o
 -13   5   5        6.81       -2.47      8.15 o
 -12   5   5        0.96        4.62      7.68 o
 -11   5   5        2.59        5.77      8.02 o
 -10   5   5        3.64        7.81      5.30 o
  -9   5   5      186.36      158.33     10.92 o
  -8   5   5       78.64       89.04      8.61 o
  -7   5   5        1.64        5.78      4.49 o
  -6   5   5      108.82      124.97      9.17 o
  -5   5   5      157.66      151.31     11.06 o
  -4   5   5        2.30        4.18      4.51 o
  -3   5   5       28.85       25.28      5.18 o
  -2   5   5      240.06      261.14      9.43 o
  -1   5   5       37.63       34.19      4.77 o
   0   5   5        7.63        8.02      3.32 o
   1   5   5      102.93       97.34      9.09 o
   2   5   5      184.34      186.35      9.14 o
   3   5   5        0.67       -2.97      3.89 o
   4   5   5        5.98        4.20      4.03 o
   5   5   5        6.21       10.03      7.54 o
   6   5   5       32.36       28.84      7.59 o
   7   5   5        5.25       -5.32      5.32 o
   8   5   5       40.81       37.58     12.66 o
   9   5   5       28.91       17.35      8.18 o
  10   5   5        3.50        8.49      7.68 o
  11   5   5        0.33       -0.48      7.38 o
  12   5   5       18.22       25.22     12.43 o
  13   5   5        9.60       -1.95      9.68 o
  14   5   5        1.13        6.54     21.65 o
 -14   6   5        4.51        5.31      9.41 o
 -13   6   5        0.31       -0.61      8.49 o
 -12   6   5        2.31       -7.14      7.14 o
 -11   6   5        5.16        5.10      7.78 o
 -10   6   5        4.79        5.01      5.26 o
  -9   6   5        6.19       13.43      5.27 o
  -8   6   5       72.41       83.75      8.82 o
  -7   6   5        7.99        6.05      6.10 o
  -6   6   5       77.81       64.62      7.71 o
  -5   6   5        3.56       -4.05      4.05 o
  -4   6   5       14.77       14.93      4.88 o
  -3   6   5        0.00        3.63      3.85 o
  -2   6   5       10.78       10.67      4.42 o
  -1   6   5      175.69      186.76     11.99 o
   0   6   5       28.03       36.44      7.13 o
   1   6   5      112.32      134.08     12.42 o
   2   6   5       15.39       24.80      6.05 o
   3   6   5       14.94       21.62      5.64 o
   4   6   5       10.29       12.96     12.67 o
   5   6   5       33.39       31.98     10.60 o
   6   6   5       34.46       35.34      9.04 o
   7   6   5        5.66       14.94      7.54 o
   8   6   5       16.60       12.51     10.30 o
   9   6   5       41.55       25.70      9.68 o
  10   6   5        1.40        4.52      8.06 o
  11   6   5       90.10       95.12     15.45 o
  12   6   5        0.01       10.06     10.47 o
  13   6   5        2.19       -9.47      9.47 o
 -12   7   5        4.19       18.29     13.67 o
 -11   7   5        0.00       -5.12      8.18 o
 -10   7   5        2.70        2.85      9.50 o
  -9   7   5        2.11       -6.33      6.67 o
  -8   7   5        8.36        2.25      6.26 o
  -7   7   5       46.38       48.63      7.65 o
  -6   7   5       10.97       14.09      5.66 o
  -5   7   5        4.75        2.36      4.44 o
  -4   7   5        0.26       -4.64      5.96 o
  -3   7   5       56.27       57.65     10.85 o
  -2   7   5        4.26       -0.51      6.11 o
  -1   7   5        4.82       -3.74      5.88 o
   0   7   5       42.31       42.40     14.81 o
   1   7   5       39.69       34.17      7.61 o
   2   7   5        1.02       -3.34      4.80 o
   3   7   5        0.14       -1.90      4.82 o
   4   7   5       33.08       34.41     11.18 o
   5   7   5       55.43       56.02     39.91 o
   6   7   5        0.00       -2.19      7.80 o
   7   7   5       21.82       25.20      8.61 o
   8   7   5        5.36       24.43      9.23 o
   9   7   5        0.02        2.99      8.46 o
  10   7   5        4.88        2.14      8.47 o
  11   7   5       11.56       18.21     10.50 o
  12   7   5        0.30       -1.13     11.42 o
 -10   8   5        0.91       -0.50     13.21 o
  -9   8   5        0.00       -4.86      9.90 o
  -8   8   5       46.94       13.36     12.03 o
  -7   8   5        0.03        7.82     15.99 o
  -6   8   5       16.41       13.97      8.24 o
  -5   8   5        0.21        2.14      7.55 o
  -4   8   5        8.04       11.63      8.34 o
  -3   8   5       32.00       25.09     18.54 o
  -2   8   5        1.39       15.48      8.43 o
  -1   8   5       65.27       65.63     12.15 o
   0   8   5        3.43        4.29     10.01 o
   1   8   5        1.23       -6.46      6.46 o
   2   8   5        0.16        0.16      9.94 o
   3   8   5        0.06       -3.75      6.35 o
   4   8   5        0.45       -1.66     10.52 o
   5   8   5        1.05       12.76     15.59 o
   6   8   5        1.46        1.44      9.28 o
   7   8   5       18.47       22.93     11.95 o
   8   8   5        4.08        8.29     11.88 o
   9   8   5       20.35       28.73     11.01 o
  10   8   5       29.34       22.99     15.15 o
  -8   9   5        0.61       11.51     16.72 o
  -7   9   5        2.25      -12.77     12.77 o
  -6   9   5        9.04       20.12      9.89 o
  -5   9   5        1.52       14.56     10.06 o
  -4   9   5        0.19        6.45      9.10 o
  -3   9   5        1.39       14.84      9.30 o
  -2   9   5        0.08        7.64      8.26 o
  -1   9   5        0.46        2.70      9.11 o
   0   9   5        3.66        2.90      9.56 o
   1   9   5        0.42       14.26      8.52 o
   2   9   5        0.99        2.70      7.78 o
   3   9   5        0.73       11.30     14.27 o
   4   9   5        0.39       -6.35     13.67 o
   5   9   5       18.77       31.13     18.86 o
   6   9   5        0.16        0.17     11.00 o
   7   9   5        1.70        8.48     13.16 o
  -4  10   5        0.01        3.17      9.87 o
  -3  10   5       22.74       30.52     12.12 o
  -2  10   5        1.86       10.94      9.65 o
  -1  10   5        2.76       14.39     10.32 o
   0  10   5        2.96        8.80      9.80 o
   1  10   5        0.04        1.63      9.34 o
   2  10   5        3.75       15.28     15.20 o
   3  10   5        2.44       11.96     15.04 o
 -16   0   6        0.17        0.88      9.31 o
 -14   0   6       21.05        8.59      9.55 o
 -12   0   6       54.39       78.93     17.17 o
 -10   0   6       27.21       22.67      6.33 o
  -8   0   6       70.28       83.35     10.04 o
  -6   0   6       23.02       24.42      6.19 o
  -4   0   6        1.31       -2.74      4.01 o
  -2   0   6     3398.19     3522.85     82.05 o
   0   0   6      491.58      465.54     24.94 o
   2   0   6      397.85      410.78     14.20 o
   4   0   6      880.98      914.74     27.73 o
   6   0   6      444.84      425.36     13.05 o
   8   0   6        5.85       -1.26      7.95 o
  10   0   6      223.97      232.43     15.98 o
  12   0   6       14.12       27.17      9.16 o
  14   0   6       31.84       45.30     10.97 o
  16   0   6        8.20       23.33     16.67 o
 -17   1   6       16.18       23.63      8.27 o
 -16   1   6        0.14        1.08      7.12 o
 -15   1   6        0.70        4.46      6.19 o
 -14   1   6       15.10       17.98     12.26 o
 -13   1   6       17.33       23.09      9.04 o
 -12   1   6       34.80       33.72      7.41 o
 -11   1   6       43.81       51.22      7.04 o
 -10   1   6       32.56       33.09      6.46 o
  -9   1   6       45.72       48.86      6.28 o
  -8   1   6       19.20       11.60      4.52 o
  -7   1   6       38.73       32.07      8.82 o
  -6   1   6      335.39      332.96     12.34 o
  -5   1   6      360.10      385.48     12.76 o
  -4   1   6      795.02      760.68     15.20 o
  -3   1   6     1779.86     1708.05     23.38 o
  -2   1   6      151.63      128.49      6.53 o
  -1   1   6     1519.26     1486.31     21.74 o
   0   1   6     1794.83     1781.93     32.22 o
   1   1   6        2.40        2.35      2.60 o
   2   1   6       90.60       97.83      5.55 o
   3   1   6       82.49       80.96      5.09 o
   4   1   6       13.03       19.65      3.59 o
   5   1   6       72.48       90.28      5.40 o
   6   1   6      289.14      273.36      7.94 o
   7   1   6      184.72      191.62      9.72 o
   8   1   6       17.94       15.16      3.99 o
   9   1   6       37.94       38.98      9.05 o
  10   1   6       22.73       20.67      5.28 o
  11   1   6       30.58       21.20      5.59 o
  12   1   6        9.14        4.73      5.33 o
  13   1   6       32.25       35.78      8.89 o
  14   1   6       57.01       70.47     11.27 o
  15   1   6       11.28       24.82     11.49 o
  16   1   6       29.57       36.87     13.96 o
 -16   2   6        1.14        5.92      7.61 o
 -15   2   6        7.12       -5.96      5.96 o
 -14   2   6       14.46        9.14      7.29 o
 -13   2   6        1.53        7.16      6.86 o
 -12   2   6        7.59       11.79      6.58 o
 -11   2   6       18.14       17.51      6.70 o
 -10   2   6        7.05       20.03      6.40 o
  -9   2   6        3.59        7.70      3.95 o
  -8   2   6       56.77       60.70      6.58 o
  -7   2   6        0.05        1.03      3.51 o
  -6   2   6      155.28      152.27      8.30 o
  -5   2   6      100.07       95.15      6.81 o
  -4   2   6      118.01      127.94      7.20 o
  -3   2   6      234.55      248.43      8.83 o
  -2   2   6       16.05       25.91      4.88 o
  -1   2   6       12.56        1.50      3.20 o
   0   2   6     1273.61     1205.93     18.45 o
   1   2   6       11.78       28.91      3.97 o
   2   2   6      789.14      831.47     14.37 o
   3   2   6      226.05      282.44     11.98 o
   4   2   6      264.31      268.45      7.77 o
   5   2   6        0.48        0.80      2.95 o
   6   2   6      106.23      112.99      6.59 o
   7   2   6      112.63      130.94      7.29 o
   8   2   6       67.80       75.68      6.03 o
   9   2   6       13.08       15.73      8.11 o
  10   2   6        2.73        4.82      3.98 o
  11   2   6        1.17        0.55      6.12 o
  12   2   6       48.84       63.45     10.47 o
  13   2   6        3.90       -3.15      8.68 o
  14   2   6        6.87       -0.86      8.74 o
  15   2   6        9.08       14.53     19.04 o
 -16   3   6       13.95        7.20     10.99 o
 -15   3   6       21.23       33.35      9.09 o
 -14   3   6        0.16       -5.98      5.98 o
 -13   3   6       17.39       15.90     13.37 o
 -12   3   6        0.01       -4.95      4.95 o
 -11   3   6       27.90       26.89      7.26 o
 -10   3   6      131.23      131.98     11.66 o
  -9   3   6        5.86       13.81      5.89 o
  -8   3   6        0.12       -4.00      4.00 o
  -7   3   6       13.56        8.01      5.34 o
  -6   3   6       20.29       21.08      4.62 o
  -5   3   6      167.60      198.48      9.26 o
  -4   3   6        9.75        5.94      3.54 o
  -3   3   6     2997.82     2945.96     35.24 o
  -2   3   6       11.24       18.37      4.01 o
  -1   3   6        0.64       -2.44      2.69 o
   0   3   6      515.49      560.42     14.93 o
   1   3   6      299.35      325.49     10.64 o
   2   3   6      642.64      579.93     11.36 o
   3   3   6      382.04      354.86      9.37 o
   4   3   6        5.00        3.44      3.21 o
   5   3   6      138.48      110.31      6.38 o
   6   3   6        0.01        0.02      3.62 o
   7   3   6      105.13      118.00     11.32 o
   8   3   6       15.74       11.76      6.09 o
   9   3   6        2.47       -1.84      5.36 o
  10   3   6        4.65       -7.55     10.79 o
  11   3   6       15.11       20.22     10.09 o
  12   3   6       13.66       12.83     10.04 o
  13   3   6      103.69      136.09     18.93 o
  14   3   6        0.05       10.00     10.66 o
  15   3   6        2.06        2.23     10.25 o
 -15   4   6       21.35       35.28     14.08 o
 -14   4   6        2.76       16.40     11.17 o
 -13   4   6        0.29       -2.86      5.32 o
 -12   4   6        2.34        3.02      5.52 o
 -11   4   6        2.71        7.16      5.05 o
 -10   4   6        9.82       12.61      5.78 o
  -9   4   6       32.90       27.03      6.88 o
  -8   4   6        5.77       -2.44      4.70 o
  -7   4   6       13.21       18.47      5.77 o
  -6   4   6        1.73       -1.18      4.54 o
  -5   4   6       57.66       51.76      4.60 o
  -4   4   6      159.05      179.08      9.84 o
  -3   4   6        1.12       -2.11      2.67 o
  -2   4   6      125.97      131.44     13.88 o
  -1   4   6       11.56       10.12      3.51 o
   0   4   6        4.56        1.80      2.76 o
   1   4   6       68.56       86.98      5.65 o
   2   4   6       37.77       43.44      5.33 o
   3   4   6       60.85       93.49     14.55 o
   4   4   6      178.58      189.20     13.44 o
   5   4   6       42.84       42.54      4.32 o
   6   4   6        0.67       -2.39      5.06 o
   7   4   6        5.71        2.36      5.68 o
   8   4   6        5.49       10.84      6.75 o
   9   4   6      131.42      117.96     13.12 o
  10   4   6       68.82       76.47     11.37 o
  11   4   6        1.79       -3.06      8.07 o
  12   4   6       32.41       39.45     13.09 o
  13   4   6       20.80       17.82     11.61 o
  14   4   6        3.93       -9.22      9.22 o
 -14   5   6        8.12        0.38     11.47 o
 -13   5   6        3.89        0.86      8.57 o
 -12   5   6        1.46        6.12      5.92 o
 -11   5   6        0.00        0.13      5.73 o
 -10   5   6        1.16        4.55      5.25 o
  -9   5   6       70.67       60.86      8.04 o
  -8   5   6        8.02        7.40      5.76 o
  -7   5   6      150.81      137.51     11.73 o
  -6   5   6       19.43       13.23      9.53 o
  -5   5   6      305.95      318.57     14.87 o
  -4   5   6        2.22        1.03      3.88 o
  -3   5   6        4.19        4.71      3.21 o
  -2   5   6        5.30        3.81      3.18 o
  -1   5   6       76.87       83.43      9.35 o
   0   5   6       11.60        8.31      3.88 o
   1   5   6      119.91      116.88     11.02 o
   2   5   6       35.08       43.02     13.70 o
   3   5   6       64.73       84.76      8.06 o
   4   5   6      111.11      117.82      8.50 o
   5   5   6       34.69       31.60      4.50 o
   6   5   6        0.78       -0.53      6.11 o
   7   5   6        0.33       -4.37      5.81 o
   8   5   6        2.69        2.16      6.71 o
   9   5   6       16.05       12.54      7.70 o
  10   5   6        0.32       -3.32      7.22 o
  11   5   6       62.68       79.70     25.90 o
  12   5   6       48.75       41.93     13.88 o
  13   5   6        1.02       -7.88     11.83 o
  14   5   6        1.19        0.34     10.14 o
 -13   6   6        1.49        3.12     10.97 o
 -12   6   6        1.63        2.67      8.97 o
 -11   6   6       10.02        3.97      9.84 o
 -10   6   6       12.01        9.64      6.99 o
  -9   6   6        0.34        8.56      5.26 o
  -8   6   6        3.91        0.93      4.91 o
  -7   6   6       33.83       44.06      8.81 o
  -6   6   6       43.01       46.95      7.22 o
  -5   6   6        0.33        1.92      4.43 o
  -4   6   6        1.03       -0.70      4.00 o
  -3   6   6        4.84        2.66      3.99 o
  -2   6   6        5.05        1.69      5.00 o
  -1   6   6        2.95        6.85      5.11 o
   0   6   6       34.99       48.30      8.93 o
   1   6   6        0.11       11.85      5.40 o
   2   6   6        6.73        6.62      5.12 o
   3   6   6       28.01       31.86     10.18 o
   4   6   6        4.50        9.75      8.78 o
   5   6   6       14.46        9.86     14.10 o
   6   6   6       13.79        8.41      8.94 o
   7   6   6       14.95       16.29      7.80 o
   8   6   6       18.37       21.71      8.21 o
   9   6   6        1.50       -5.18      7.05 o
  10   6   6       75.88       45.36     20.81 o
  11   6   6        9.52        1.28      8.55 o
  12   6   6        5.67       15.29     13.30 o
 -12   7   6        0.00       -2.28      8.07 o
 -11   7   6        1.03        6.43      8.68 o
 -10   7   6        1.06       -1.42      7.08 o
  -9   7   6        8.47       23.91     11.36 o
  -8   7   6       58.99       41.46      8.19 o
  -7   7   6      108.33      104.49     10.12 o
  -6   7   6       76.77       91.95      9.44 o
  -5   7   6       18.02        9.55      7.42 o
  -4   7   6        1.29        3.74      6.61 o
  -3   7   6       15.55       17.59     12.37 o
  -2   7   6       26.02       34.90     13.91 o
  -1   7   6       14.21       18.78      7.70 o
   0   7   6        0.37       -0.03      6.19 o
   1   7   6        0.43       14.29      6.08 o
   2   7   6       12.52       11.03      7.25 o
   3   7   6       55.47       33.35      9.37 o
   4   7   6        3.22        0.86      8.39 o
   5   7   6       45.25       31.83     11.27 o
   6   7   6       11.65       -2.65      8.90 o
   7   7   6        5.23        0.20      8.65 o
   8   7   6        0.27       -8.91      9.20 o
   9   7   6       11.47       18.76      9.70 o
  10   7   6       96.61      101.52     15.26 o
  11   7   6        0.67        4.72      9.49 o
 -10   8   6        4.17       13.00     12.24 o
  -9   8   6        1.76        5.61     11.76 o
  -8   8   6        1.13       -5.58     12.69 o
  -7   8   6        7.03       11.27      8.92 o
  -6   8   6        3.12        0.36      7.58 o
  -5   8   6        2.79        1.08      7.96 o
  -4   8   6        0.39        4.09      7.99 o
  -3   8   6        5.56        9.37      8.37 o
  -2   8   6        4.22       -6.29      7.18 o
  -1   8   6       19.30        4.14      7.57 o
   0   8   6        0.63       -2.73      7.84 o
   1   8   6        6.11        0.55      7.02 o
   2   8   6        1.90       -3.66      6.60 o
   3   8   6        3.53       -5.15      5.15 o
   4   8   6        0.41       -2.91     11.75 o
   5   8   6        1.38        0.28      9.25 o
   6   8   6       18.43       25.24     11.99 o
   7   8   6        2.78        2.23     10.88 o
   8   8   6        1.21        6.12     10.53 o
   9   8   6       11.09       12.22     12.90 o
  -7   9   6        0.05       -4.45      8.56 o
  -6   9   6       12.99       -4.96      8.74 o
  -5   9   6       22.47       34.66     11.34 o
  -4   9   6        7.43       23.07      9.96 o
  -3   9   6        3.00        4.26      8.73 o
  -2   9   6        0.23        0.96      8.09 o
  -1   9   6        2.12       -0.09      8.32 o
   0   9   6       10.68        5.55     17.63 o
   1   9   6        2.50        9.37      8.71 o
   2   9   6        1.67        1.49     14.47 o
   3   9   6        1.54      -12.06     12.06 o
   4   9   6        4.24       24.60     17.70 o
   5   9   6       10.01        2.42     15.67 o
   6   9   6        0.91      -10.55     10.55 o
   7   9   6        4.47       -0.40     13.27 o
  -2  10   6        0.00        0.67      9.77 o
  -1  10   6        0.28       11.44     10.46 o
   0  10   6        0.00        3.61     11.55 o
   1  10   6        0.27       -7.48      8.36 o
 -15   0   7       17.25       16.98     10.84 o
 -13   0   7       43.18       44.09     14.62 o
 -11   0   7       65.55       94.04     12.61 o
  -9   0   7      607.35      577.69     22.73 o
  -7   0   7        1.60        0.18      5.65 o
  -5   0   7       53.11       69.98     13.00 o
  -3   0   7        1.44        4.31      4.61 o
  -1   0   7     5331.47     5526.72     98.80 o
   1   0   7       12.44        4.21      5.52 o
   3   0   7       23.36       12.52      4.71 o
   5   0   7       25.26       32.42      6.20 o
   7   0   7      464.22      468.91     24.65 o
   9   0   7       68.37       52.75      9.15 o
  11   0   7        0.27       -0.92      7.39 o
  13   0   7       40.42       28.00     15.38 o
  15   0   7        1.75       -8.19     12.56 o
 -16   1   7        4.62        3.65      6.73 o
 -15   1   7        3.28        0.60      7.14 o
 -14   1   7        5.91        2.47      7.90 o
 -13   1   7       21.42       17.76      8.86 o
 -12   1   7       25.33       34.29      9.34 o
 -11   1   7       12.54       12.92      5.61 o
 -10   1   7       26.19       39.64      7.87 o
  -9   1   7       18.38       20.54      5.96 o
  -8   1   7       16.28       20.17      5.49 o
  -7   1   7       57.45       61.63      6.55 o
  -6   1   7        5.22        4.55      3.78 o
  -5   1   7       11.57        8.14      3.62 o
  -4   1   7       50.77       70.66      6.22 o
  -3   1   7      152.17      197.91      8.47 o
  -2   1   7     5136.23     5306.46     55.40 o
  -1   1   7      568.00      580.41     13.50 o
   0   1   7     4032.62     4235.74     43.09 o
   1   1   7       28.38       32.89      4.32 o
   2   1   7       36.68       26.35      4.07 o
   3   1   7        0.22       -2.50      3.04 o
   4   1   7       16.33        8.90      3.55 o
   5   1   7       35.80       48.58      4.98 o
   6   1   7       83.51       74.90      6.93 o
   7   1   7       36.38       52.04      5.92 o
   8   1   7       37.09       42.75      6.52 o
   9   1   7        0.07       -1.32      5.05 o
  10   1   7       12.33        4.18      5.33 o
  11   1   7        4.96        3.53      5.56 o
  12   1   7      118.15      135.36     10.22 o
  13   1   7       26.96       29.50     12.24 o
  14   1   7       10.58       16.78      8.57 o
  15   1   7       90.72      110.01     17.90 o
 -16   2   7       14.69        0.74      6.99 o
 -15   2   7        0.28        1.03      7.29 o
 -14   2   7       10.94        8.46      7.46 o
 -13   2   7        0.97       12.36      7.94 o
 -12   2   7        0.77        2.04      5.95 o
 -11   2   7       15.90       11.35      6.40 o
 -10   2   7      150.33      151.89     12.08 o
  -9   2   7       23.82       35.74      7.27 o
  -8   2   7       23.97       34.40      6.98 o
  -7   2   7      203.29      215.22     11.21 o
  -6   2   7      145.14      165.97      9.00 o
  -5   2   7        1.07       -3.52      3.52 o
  -4   2   7       36.09       41.71      5.98 o
  -3   2   7      547.18      557.41     13.68 o
  -2   2   7      420.46      414.89     11.48 o
  -1   2   7       24.58       20.60      4.12 o
   0   2   7     1060.48     1137.64     18.83 o
   1   2   7      239.04      262.97      8.93 o
   2   2   7        0.32        3.65      2.92 o
   3   2   7       75.77       78.54      5.47 o
   4   2   7       60.65       69.26      5.79 o
   5   2   7      112.13      108.91      7.62 o
   6   2   7        0.14       -0.86      5.06 o
   7   2   7        8.33        6.76      3.83 o
   8   2   7        3.04       12.66      4.13 o
   9   2   7       44.66       37.76      7.38 o
  10   2   7        0.42       -2.88      6.87 o
  11   2   7       59.10       88.94     13.95 o
  12   2   7        4.76        6.42      8.92 o
  13   2   7        0.34       -7.83      7.83 o
  14   2   7       10.79       14.35      9.96 o
  15   2   7        0.03       -8.66      8.66 o
 -16   3   7       24.84       25.90      9.43 o
 -15   3   7        1.11       -2.97      7.37 o
 -14   3   7        2.95       15.59      7.78 o
 -13   3   7        0.00        4.58      8.81 o
 -12   3   7        5.99        2.25      6.34 o
 -11   3   7       19.47       18.51     11.81 o
 -10   3   7       76.29       68.36      9.44 o
  -9   3   7        3.73        4.87      6.97 o
  -8   3   7        0.20       -0.79      4.72 o
  -7   3   7        1.08        4.53      3.99 o
  -6   3   7       37.34       34.92      5.74 o
  -5   3   7      518.87      530.74     14.44 o
  -4   3   7       51.06       56.82      6.09 o
  -3   3   7      570.23      562.13     14.03 o
  -2   3   7       25.77       35.33      6.18 o
  -1   3   7       22.78       47.22      5.44 o
   0   3   7      602.80      601.95     19.60 o
   1   3   7      376.22      372.50     10.76 o
   2   3   7      314.36      367.38     14.73 o
   3   3   7      155.44      174.33     17.45 o
   4   3   7      213.75      184.79     15.61 o
   5   3   7       27.02       28.14      4.97 o
   6   3   7        0.31        5.10      3.39 o
   7   3   7       21.25       24.55      5.18 o
   8   3   7        7.58        2.01      5.42 o
   9   3   7       35.52       48.20      8.76 o
  10   3   7       24.78       29.66     15.24 o
  11   3   7       11.76        3.07     18.54 o
  12   3   7       28.35       54.27     13.42 o
  13   3   7       67.97       84.82     27.30 o
  14   3   7       15.02       13.07     11.21 o
  15   3   7        0.63        3.93     10.31 o
 -15   4   7        2.35        6.69     11.31 o
 -14   4   7       26.83       52.18     10.32 o
 -13   4   7        0.49       -1.13      6.04 o
 -12   4   7      107.83      112.25     18.80 o
 -11   4   7        8.59        3.22      6.01 o
 -10   4   7        1.09       -1.86      5.38 o
  -9   4   7       41.84       26.67     12.05 o
  -8   4   7       54.72       59.45      8.90 o
  -7   4   7       18.37       15.90      5.85 o
  -6   4   7       23.61       25.95      6.57 o
  -5   4   7      328.71      339.23     18.21 o
  -4   4   7      129.55      125.61      8.64 o
  -3   4   7        7.53       -1.72      3.27 o
  -2   4   7        2.93        1.97      3.49 o
  -1   4   7       52.15       61.48      5.54 o
   0   4   7       69.22       71.89      6.43 o
   1   4   7       21.24       18.71      3.92 o
   2   4   7      505.93      510.97     15.82 o
   3   4   7      266.10      295.58     25.91 o
   4   4   7        6.93        7.80      4.30 o
   5   4   7        7.17        8.23      4.09 o
   6   4   7      139.22      145.69     17.87 o
   7   4   7        1.82       -2.79      5.50 o
   8   4   7        8.61       12.95      7.29 o
   9   4   7        6.08        9.84      6.97 o
  10   4   7       10.65        8.43      8.28 o
  11   4   7        1.12        3.74      9.02 o
  12   4   7        0.00        8.75     11.55 o
  13   4   7        0.05        4.71     10.62 o
  14   4   7        2.53       12.38     12.11 o
 -14   5   7       13.96       13.15     10.24 o
 -13   5   7       11.77       20.88     10.48 o
 -12   5   7       12.03        7.86     12.38 o
 -11   5   7        0.01       -5.12      5.12 o
 -10   5   7        1.44       -4.61      4.61 o
  -9   5   7        5.86        6.49      6.08 o
  -8   5   7       11.64       19.68      6.67 o
  -7   5   7       40.76       57.69     13.16 o
  -6   5   7        1.72        1.65      5.36 o
  -5   5   7      127.62      141.77     11.75 o
  -4   5   7      263.90      281.10     12.57 o
  -3   5   7       21.58       29.73      5.55 o
  -2   5   7       15.72       18.77      4.26 o
  -1   5   7       23.67       23.00      4.47 o
   0   5   7       21.21       20.78      4.91 o
   1   5   7      119.07      137.72     27.92 o
   2   5   7      177.40      184.64     11.50 o
   3   5   7      524.48      541.39     17.20 o
   4   5   7        7.41       -4.66      5.88 o
   5   5   7       37.20       40.82      5.59 o
   6   5   7        3.78       13.23      9.14 o
   7   5   7       64.38       85.11     17.50 o
   8   5   7        1.61        9.40      7.48 o
   9   5   7       74.91       89.43     12.78 o
  10   5   7       15.33       36.90     10.08 o
  11   5   7       53.69       59.40     14.41 o
  12   5   7       36.32       39.09     13.99 o
  13   5   7       14.23       11.34     12.76 o
 -13   6   7        7.33       14.50      9.22 o
 -12   6   7        3.44       14.65      9.84 o
 -11   6   7        2.32        1.39      5.66 o
 -10   6   7        1.22        8.57      6.06 o
  -9   6   7        1.80        6.76      6.41 o
  -8   6   7       58.07       54.36      8.31 o
  -7   6   7        3.80        4.80      6.93 o
  -6   6   7        6.51       -1.85      5.35 o
  -5   6   7       13.68       11.44      6.20 o
  -4   6   7       60.64       51.80     12.36 o
  -3   6   7       14.67       21.98      7.89 o
  -2   6   7        4.10       11.46      5.63 o
  -1   6   7        1.98        2.09      4.96 o
   0   6   7       66.29       63.72      8.73 o
   1   6   7        6.00        8.45      5.33 o
   2   6   7       41.42       32.29      9.76 o
   3   6   7       12.39        5.55      5.79 o
   4   6   7        5.77        5.74      5.40 o
   5   6   7       29.09       34.80     24.22 o
   6   6   7        1.87        2.69      8.15 o
   7   6   7        0.03        3.80     11.26 o
   8   6   7       17.86       23.51     11.64 o
   9   6   7        0.02        9.20     10.35 o
  10   6   7        0.42       -1.30      8.61 o
  11   6   7        4.23        5.06     10.61 o
  12   6   7       12.65        9.41     12.24 o
 -12   7   7        2.11       11.25      8.53 o
 -11   7   7        0.10       -0.73      8.22 o
 -10   7   7        3.34        3.18      6.38 o
  -9   7   7       12.50       28.77      7.33 o
  -8   7   7        3.71        3.11      7.25 o
  -7   7   7        0.54        0.76      5.40 o
  -6   7   7       34.16       53.33      7.88 o
  -5   7   7        0.37        0.08      7.27 o
  -4   7   7        2.62       -6.05      6.05 o
  -3   7   7       17.49       16.96      8.00 o
  -2   7   7       24.54       27.73      8.77 o
  -1   7   7        9.96       24.97      8.55 o
   0   7   7        1.52       -4.62      5.89 o
   1   7   7       21.73       18.60      8.79 o
   2   7   7        2.61        4.45      7.96 o
   3   7   7      111.87      102.80     11.05 o
   4   7   7        7.73        5.30      8.96 o
   5   7   7       22.16       16.13      9.95 o
   6   7   7        0.24       -7.61     18.41 o
   7   7   7        6.74       -3.53      9.89 o
   8   7   7        1.84       -1.46      9.81 o
   9   7   7        3.77       10.80     19.60 o
  10   7   7       20.59       13.50     11.92 o
  11   7   7        0.01        3.32     24.19 o
 -10   8   7        8.32       -4.73     11.73 o
  -9   8   7        0.18      -11.11     15.91 o
  -8   8   7        3.25       10.55     12.08 o
  -7   8   7        0.45       -7.23     13.91 o
  -6   8   7        6.93       19.09      9.83 o
  -5   8   7        0.39        2.99      7.37 o
  -4   8   7        1.55       -7.10      7.10 o
  -3   8   7        0.03        0.88      7.49 o
  -2   8   7       52.28       53.31     11.90 o
  -1   8   7        0.10       -3.95      7.07 o
   0   8   7       26.13       14.71      8.69 o
   1   8   7        0.19        6.38      7.26 o
   2   8   7        0.02       -4.07      6.15 o
   3   8   7        0.04       -1.04      8.82 o
   4   8   7        0.33       -7.97      7.97 o
   5   8   7        8.47       -8.41      8.41 o
   6   8   7        0.29       -4.81     10.20 o
   7   8   7        0.02       -0.89     11.06 o
   8   8   7        0.65       -8.91      9.66 o
   9   8   7        8.40       14.30     13.34 o
  -7   9   7        1.26        2.78      9.34 o
  -6   9   7        0.97        7.35     10.82 o
  -5   9   7        0.94        5.90      9.57 o
  -4   9   7        5.13        9.86      9.40 o
  -3   9   7        0.99       12.37     12.43 o
  -2   9   7        5.15       -1.20      8.61 o
  -1   9   7        7.56       -6.18      7.84 o
   0   9   7        4.47        6.94      9.35 o
   1   9   7        0.39       -4.28      7.56 o
   2   9   7        0.56       15.91     11.21 o
   3   9   7        9.96      -11.77     11.77 o
   4   9   7        0.81        0.66     16.20 o
   5   9   7       10.46        7.37     15.93 o
   6   9   7        0.06        9.33     15.13 o
 -16   0   8        1.49       14.19     15.63 o
 -14   0   8        2.08       -2.79     10.56 o
 -12   0   8       11.67       -5.21      9.64 o
 -10   0   8        3.21       11.46      7.36 o
  -8   0   8      819.92      822.09     27.76 o
  -6   0   8        5.04        5.11      6.07 o
  -4   0   8        3.33       -4.23      4.23 o
  -2   0   8      163.87      171.03     11.91 o
   0   0   8      377.13      387.53     15.42 o
   2   0   8      534.28      514.13     17.39 o
   4   0   8      141.68      105.10      9.59 o
   6   0   8      897.68      818.17     23.22 o
   8   0   8        0.45        9.24      8.22 o
  10   0   8       76.14       71.77     14.72 o
  12   0   8        1.82       -3.32     10.19 o
  14   0   8        5.65        0.63     11.25 o
 -16   1   8        0.10        0.76      7.06 o
 -15   1   8        0.94       -1.94      8.08 o
 -14   1   8        3.27       -4.67      7.44 o
 -13   1   8       16.82       13.55     10.34 o
 -12   1   8        2.03        1.07      6.58 o
 -11   1   8        2.80        7.04      7.21 o
 -10   1   8      185.33      215.73     16.87 o
  -9   1   8       97.97       92.92      8.73 o
  -8   1   8        3.69        4.33      4.28 o
  -7   1   8       62.70       84.60     19.45 o
  -6   1   8      153.24      136.53      8.81 o
  -5   1   8        1.14        3.97      4.95 o
  -4   1   8       69.15       90.01      8.47 o
  -3   1   8       14.59       12.38      7.19 o
  -2   1   8        3.58        3.17      3.66 o
  -1   1   8       27.47       42.80      5.05 o
   0   1   8       92.73      120.16      7.06 o
   1   1   8      124.39      120.51      6.96 o
   2   1   8       60.21       56.72      5.41 o
   3   1   8      219.15      194.06      8.22 o
   4   1   8        1.51        1.50      3.29 o
   5   1   8       81.61       76.84      7.27 o
   6   1   8       13.50       12.80      5.36 o
   7   1   8       80.77       69.92      7.44 o
   8   1   8        3.10        5.19      8.01 o
   9   1   8      213.42      229.12     14.48 o
  10   1   8        1.61       -1.35      4.73 o
  11   1   8        0.78        2.88      5.65 o
  12   1   8       43.26       40.63      7.98 o
  13   1   8        8.85       11.72      9.69 o
  14   1   8       70.17       86.82     20.81 o
  15   1   8        4.12       -6.47      9.51 o
 -16   2   8       10.66       21.34      8.09 o
 -15   2   8        0.37        0.40      7.79 o
 -14   2   8        6.50        3.05      8.06 o
 -13   2   8       13.14       26.00     10.19 o
 -12   2   8        0.05        1.53      6.80 o
 -11   2   8      170.15      181.07     16.81 o
 -10   2   8      477.48      486.14     24.97 o
  -9   2   8       84.49       98.05     12.93 o
  -8   2   8        6.93       22.09      6.04 o
  -7   2   8      770.44      704.66     20.20 o
  -6   2   8       61.97       88.93      9.00 o
  -5   2   8      450.41      424.68     14.57 o
  -4   2   8       11.56        7.95      3.91 o
  -3   2   8      424.44      431.16     12.58 o
  -2   2   8      441.66      451.75     22.92 o
  -1   2   8        0.74       -1.43      3.00 o
   0   2   8      145.87      182.67      8.53 o
   1   2   8     1160.29     1129.48     19.55 o
   2   2   8        7.32        8.15      3.51 o
   3   2   8       42.37       55.72      5.37 o
   4   2   8        5.62        4.44      3.89 o
   5   2   8      160.75      165.04     13.60 o
   6   2   8        8.30        6.50      4.29 o
   7   2   8        1.06        0.42      3.95 o
   8   2   8      387.83      390.01     16.09 o
   9   2   8       61.68       78.80     14.81 o
  10   2   8        3.10        5.64      8.20 o
  11   2   8       24.06       25.84      9.78 o
  12   2   8        0.26        1.32      8.21 o
  13   2   8       27.96       25.71     19.08 o
  14   2   8        1.65       -2.66      8.94 o
  15   2   8       20.43       11.69     11.18 o
 -15   3   8        0.71       15.45      8.81 o
 -14   3   8        2.77        2.02      6.96 o
 -13   3   8        0.45       -5.82      5.82 o
 -12   3   8       48.94       43.05     10.81 o
 -11   3   8        5.38        3.34      8.27 o
 -10   3   8      123.20      119.68     11.97 o
  -9   3   8       35.92       34.93      7.97 o
  -8   3   8       66.84       52.65      8.48 o
  -7   3   8      220.08      228.31     11.59 o
  -6   3   8      180.76      186.43     12.35 o
  -5   3   8       96.04      110.58     13.53 o
  -4   3   8      470.53      463.86     13.84 o
  -3   3   8        1.16        1.75      3.93 o
  -2   3   8       26.15       28.85      4.92 o
  -1   3   8       62.02       50.63      8.62 o
   0   3   8      270.59      254.41     20.04 o
   1   3   8       55.07       76.50      8.39 o
   2   3   8       94.82      122.10      7.36 o
   3   3   8       70.03       80.43     11.57 o
   4   3   8       26.68       28.20      5.42 o
   5   3   8       30.91       33.65      5.66 o
   6   3   8        1.96        2.09      6.38 o
   7   3   8       65.75       82.85      7.48 o
   8   3   8        0.40       13.49      8.22 o
   9   3   8       22.16       19.65     12.51 o
  10   3   8       37.93       26.91     10.44 o
  11   3   8       54.56       82.50     14.93 o
  12   3   8       33.84       37.25     12.97 o
  13   3   8       45.08       56.29     14.35 o
  14   3   8        0.02        7.49     15.26 o
 -15   4   8        0.63        6.08      9.36 o
 -14   4   8       22.20       52.39     10.50 o
 -13   4   8        0.20       -4.03      6.03 o
 -12   4   8       76.18       70.33     10.81 o
 -11   4   8       12.18        8.15      6.75 o
 -10   4   8      139.80      123.53     12.47 o
  -9   4   8       14.72       20.34      7.04 o
  -8   4   8       12.59       12.88      6.45 o
  -7   4   8        8.63       14.10      6.14 o
  -6   4   8      313.41      324.71     15.57 o
  -5   4   8      242.17      265.38     16.07 o
  -4   4   8        0.30       -4.03      4.03 o
  -3   4   8       59.77       51.89      6.43 o
  -2   4   8        6.63        1.23      4.16 o
  -1   4   8       23.45       28.58      5.93 o
   0   4   8       25.47       11.03      4.34 o
   1   4   8        1.03        2.23      4.37 o
   2   4   8      329.53      362.06     14.46 o
   3   4   8       28.81       46.38      7.57 o
   4   4   8       11.13        6.51      5.50 o
   5   4   8       15.96       17.53      4.98 o
   6   4   8      130.06      103.16      9.48 o
   7   4   8        9.04       11.45      8.53 o
   8   4   8       14.78        8.62      8.86 o
   9   4   8        7.74       11.41      8.92 o
  10   4   8        2.97        6.72      9.21 o
  11   4   8        2.66       -2.00      8.06 o
  12   4   8       10.69       21.93     27.25 o
  13   4   8       51.61       64.16     23.49 o
  14   4   8        4.11       -7.77     12.33 o
 -14   5   8        4.21       14.66     10.30 o
 -13   5   8        8.11       10.76     13.59 o
 -12   5   8       10.45        8.25      6.84 o
 -11   5   8       50.62       73.93     17.03 o
 -10   5   8       25.22       28.52      8.38 o
  -9   5   8        1.44       -0.91      6.71 o
  -8   5   8        3.39       -3.21      6.45 o
  -7   5   8        2.32       -5.11      5.11 o
  -6   5   8        0.21       -3.79      5.21 o
  -5   5   8      172.02      193.54     15.66 o
  -4   5   8       43.94       39.57      6.41 o
  -3   5   8       74.17       69.93      7.56 o
  -2   5   8      116.35      131.87      8.02 o
  -1   5   8        0.03        3.94      3.73 o
   0   5   8        0.65       -0.25      6.12 o
   1   5   8      110.71      111.47     10.29 o
   2   5   8       16.18       10.39      5.40 o
   3   5   8       25.14       16.67      5.83 o
   4   5   8       51.96       55.31      7.43 o
   5   5   8       55.33       68.87      7.04 o
   6   5   8       22.66       12.21      9.67 o
   7   5   8        2.37       -1.00      8.26 o
   8   5   8       37.96       36.55     12.62 o
   9   5   8       52.56       49.04     13.01 o
  10   5   8        3.76      -12.64     12.64 o
  11   5   8       24.98       29.52     16.43 o
  12   5   8        0.00       -6.68      9.82 o
  13   5   8        5.34       22.80     15.18 o
 -13   6   8       70.31       77.03     14.92 o
 -12   6   8       45.66       59.94      9.68 o
 -11   6   8       18.65       18.01      8.12 o
 -10   6   8        1.74       11.28      6.89 o
  -9   6   8        0.10        4.69      6.45 o
  -8   6   8        7.41        7.45      5.80 o
  -7   6   8        0.43       -0.28      5.85 o
  -6   6   8       19.22       18.30      7.18 o
  -5   6   8        8.66       -2.94      9.63 o
  -4   6   8      171.63      153.65     12.80 o
  -3   6   8       19.10        9.03      7.35 o
  -2   6   8      162.37      180.88     14.22 o
  -1   6   8        0.35       -1.40      7.21 o
   0   6   8        0.38        0.30      7.01 o
   1   6   8       33.61       37.54     14.67 o
   2   6   8        1.22        1.67      5.74 o
   3   6   8       54.68       61.79     10.24 o
   4   6   8      271.89      292.41     14.22 o
   5   6   8       54.00       57.16     12.94 o
   6   6   8      117.12      124.67     18.04 o
   7   6   8        1.54        0.25      9.18 o
   8   6   8        0.42        4.61      9.80 o
   9   6   8        7.68        3.44     10.78 o
  10   6   8       16.56       24.86     13.36 o
  11   6   8        5.61        4.00     17.51 o
  12   6   8        5.84        0.76     15.25 o
 -11   7   8        1.42        3.79     22.62 o
 -10   7   8        0.23        3.71      6.48 o
  -9   7   8        2.70        2.13      6.12 o
  -8   7   8        0.80       -0.74      5.46 o
  -7   7   8       20.29       45.81      8.22 o
  -6   7   8        0.66        1.99      8.05 o
  -5   7   8        0.45        8.18      8.34 o
  -4   7   8       14.57       14.44      7.94 o
  -3   7   8       42.67       23.43     19.54 o
  -2   7   8       13.03       11.22     14.71 o
  -1   7   8       59.73       64.29     22.68 o
   0   7   8       49.20       55.70     19.23 o
   1   7   8        4.11        7.65     13.84 o
   2   7   8        9.18       13.05      7.19 o
   3   7   8       32.17       28.37      7.88 o
   4   7   8       26.55       22.47     10.23 o
   5   7   8       10.06        5.13     15.29 o
   6   7   8        9.30       39.33     13.91 o
   7   7   8       30.46       25.59     12.50 o
   8   7   8        0.50       -5.63     10.24 o
   9   7   8       10.53       10.55     11.51 o
  10   7   8       16.40       21.49     13.86 o
  -9   8   8        0.00       -5.13      8.10 o
  -8   8   8        0.00       17.76     11.26 o
  -7   8   8        5.07        4.78      9.06 o
  -6   8   8       11.62       16.93      9.21 o
  -5   8   8        1.04        1.26      8.85 o
  -4   8   8        8.04       15.30     14.51 o
  -3   8   8       26.54       19.34      9.16 o
  -2   8   8       77.86       96.36     14.67 o
  -1   8   8        9.29        9.81      9.27 o
   0   8   8        5.31       -5.81      7.24 o
   1   8   8       10.20       13.93     14.20 o
   2   8   8        2.78       16.82     10.18 o
   3   8   8      106.44      110.09     18.17 o
   4   8   8       15.21       18.80     17.22 o
   5   8   8       71.34       31.69     13.39 o
   6   8   8        8.23        9.21     11.15 o
   7   8   8        3.59       -0.17     14.42 o
   8   8   8        0.77       14.68     18.20 o
  -6   9   8        0.38       -6.99      8.69 o
  -5   9   8        2.73        2.13     10.40 o
  -4   9   8        0.19        2.80     10.51 o
  -3   9   8        0.02       -4.97      9.02 o
  -2   9   8        0.28       -3.77      8.21 o
  -1   9   8       21.16        1.68     10.50 o
   0   9   8        0.42       -5.04      9.20 o
   1   9   8       56.47       21.86     15.14 o
   2   9   8        7.55       10.19     15.93 o
   3   9   8        4.40       17.36     16.33 o
   4   9   8        5.27        4.32     16.86 o
   5   9   8       17.75       18.30     16.36 o
 -15   0   9        0.14       12.54     13.70 o
 -13   0   9        2.75        5.08     12.35 o
 -11   0   9        5.12       12.98     11.48 o
  -9   0   9     1495.34     1482.62     40.02 o
  -7   0   9     2297.33     2303.42     69.50 o
  -5   0   9       70.44       74.95     10.37 o
  -3   0   9      167.97      181.38     16.50 o
  -1   0   9      828.87      851.20     24.70 o
   1   0   9      102.81       83.40      9.16 o
   3   0   9      157.76      182.98     12.34 o
   5   0   9      359.48      359.31     29.75 o
   7   0   9        0.30        4.82      7.51 o
   9   0   9     1036.18      911.59     40.01 o
  11   0   9      540.83      512.84     31.60 o
  13   0   9       21.75       25.89     13.09 o
 -16   1   9        0.02        4.28      8.57 o
 -15   1   9        1.96        6.45      8.94 o
 -14   1   9        0.56       -6.14      8.40 o
 -13   1   9        0.17       -3.04      7.52 o
 -12   1   9       27.55       36.10     12.80 o
 -11   1   9        5.29       -0.69      5.78 o
 -10   1   9       88.27      106.95     12.64 o
  -9   1   9       48.97       50.65      7.42 o
  -8   1   9     1989.42     2048.46     33.41 o
  -7   1   9      264.47      271.84     12.55 o
  -6   1   9      801.34      782.04     24.01 o
  -5   1   9       53.00       58.15      6.70 o
  -4   1   9       81.16       72.29      8.57 o
  -3   1   9        1.28        1.00      3.74 o
  -2   1   9       14.36       23.70      4.80 o
  -1   1   9      204.54      188.93     14.45 o
   0   1   9      298.86      315.31     11.31 o
   1   1   9       26.06       25.73      4.55 o
   2   1   9       42.64       39.20      7.36 o
   3   1   9      146.30      154.07      8.20 o
   4   1   9       87.61       76.37      6.44 o
   5   1   9       59.24       58.04      7.07 o
   6   1   9       57.82       58.06      8.71 o
   7   1   9       38.54       41.26      7.98 o
   8   1   9        1.82       -1.72      7.69 o
   9   1   9       26.10       33.56     16.41 o
  10   1   9        0.60       -1.57      5.86 o
  11   1   9      120.00      135.74     24.72 o
  12   1   9        2.00       17.09     11.93 o
  13   1   9       17.51       24.60     13.83 o
  14   1   9        0.17        6.43     13.35 o
 -15   2   9        0.03       -5.24      9.32 o
 -14   2   9        0.26        9.04      9.52 o
 -13   2   9        0.31       -1.50      7.47 o
 -12   2   9        1.13       -2.99      6.73 o
 -11   2   9       39.63       29.68      8.56 o
 -10   2   9      122.04      154.17     24.69 o
  -9   2   9      137.44      141.19     12.78 o
  -8   2   9      314.30      313.27     17.70 o
  -7   2   9     1025.26     1013.33     22.40 o
  -6   2   9      109.04      103.98     10.43 o
  -5   2   9      301.45      257.44     12.21 o
  -4   2   9       46.98       35.83      6.41 o
  -3   2   9        9.19        1.21      3.61 o
  -2   2   9       75.21       94.30      7.97 o
  -1   2   9       26.23       18.65      4.48 o
   0   2   9        0.87        0.31      3.30 o
   1   2   9       12.17       14.35      4.00 o
   2   2   9        2.77       -0.06      3.18 o
   3   2   9      344.37      312.49     10.59 o
   4   2   9      107.39      130.92     16.35 o
   5   2   9       61.80       59.63      7.29 o
   6   2   9      253.29      264.88     12.46 o
   7   2   9      304.00      261.73     17.99 o
   8   2   9       80.27       75.02      9.43 o
   9   2   9      338.21      304.10     15.87 o
  10   2   9      117.72      122.13     22.33 o
  11   2   9      204.73      239.80     28.97 o
  12   2   9       32.85       42.90     16.14 o
  13   2   9        3.45       -1.40     12.46 o
  14   2   9       16.78       39.59     17.94 o
 -15   3   9        1.36       -3.03      8.16 o
 -14   3   9        0.29       -4.30      8.45 o
 -13   3   9        0.67       -6.43      7.73 o
 -12   3   9        5.52        5.73      8.34 o
 -11   3   9       44.86       48.85     27.79 o
 -10   3   9      132.49      130.51     16.91 o
  -9   3   9       15.86       22.88      7.15 o
  -8   3   9       32.70       26.71      7.39 o
  -7   3   9      195.75      201.21     17.67 o
  -6   3   9       17.09       17.99      6.09 o
  -5   3   9      776.81      739.43     37.02 o
  -4   3   9       53.56       45.26      8.90 o
  -3   3   9      313.09      286.43     11.97 o
  -2   3   9        0.26       -3.28      3.28 o
  -1   3   9       51.21       36.10      5.64 o
   0   3   9      123.11      115.86      9.55 o
   1   3   9       16.62       28.26      5.70 o
   2   3   9      126.96      127.38      9.81 o
   3   3   9        1.56        1.23      4.34 o
   4   3   9        4.98        7.65      5.96 o
   5   3   9       28.28       20.16      5.36 o
   6   3   9      157.26      154.09     10.11 o
   7   3   9      143.03      155.04      9.88 o
   8   3   9      176.33      161.82     17.02 o
   9   3   9       42.29       47.09     16.57 o
  10   3   9       60.76       63.21     19.17 o
  11   3   9        2.81        4.90     12.51 o
  12   3   9        6.44       -2.34     11.06 o
  13   3   9       11.60       14.88     16.09 o
  14   3   9       13.26       20.86     16.93 o
 -14   4   9        2.28        6.42      8.56 o
 -13   4   9       18.12        2.19      7.96 o
 -12   4   9       69.63       68.29     17.69 o
 -11   4   9        0.63       -5.67      6.43 o
 -10   4   9      101.53       68.29     10.43 o
  -9   4   9        6.63        3.55     10.96 o
  -8   4   9        1.99        1.58      5.92 o
  -7   4   9       17.64       10.35      6.24 o
  -6   4   9      254.27      230.58     14.32 o
  -5   4   9      252.96      288.23     13.11 o
  -4   4   9      789.26      811.77     19.95 o
  -3   4   9        0.68        7.18      5.19 o
  -2   4   9        0.70       -3.68      3.68 o
  -1   4   9       19.28       32.09      5.63 o
   0   4   9       70.25       60.16     10.15 o
   1   4   9       47.11       56.54      7.78 o
   2   4   9        2.38       -1.22      4.74 o
   3   4   9       28.30       21.99      7.08 o
   4   4   9        5.07       -3.40      4.16 o
   5   4   9       39.29       27.65      8.23 o
   6   4   9      299.95      281.35     17.25 o
   7   4   9        0.01       -4.32      7.11 o
   8   4   9      407.10      450.67     42.79 o
   9   4   9        7.63       -1.74     12.06 o
  10   4   9       16.34       -2.45     11.80 o
  11   4   9        0.15      -10.59     10.59 o
  12   4   9       36.44       38.72     18.41 o
  13   4   9        0.60        5.35     16.22 o
 -13   5   9        5.35       -3.93      7.44 o
 -12   5   9       13.44       13.09     13.00 o
 -11   5   9       81.25       84.99     26.32 o
 -10   5   9        7.03       10.02      7.46 o
  -9   5   9        0.03       -2.71      5.80 o
  -8   5   9        0.16       -5.28      5.28 o
  -7   5   9       19.44       27.25      8.16 o
  -6   5   9      101.40       84.46     11.04 o
  -5   5   9      359.98      379.36     18.21 o
  -4   5   9       69.07       74.38      8.60 o
  -3   5   9      299.35      279.58     12.94 o
  -2   5   9        0.11        6.19      7.36 o
  -1   5   9       24.71       15.47      6.48 o
   0   5   9       19.44       21.32      6.82 o
   1   5   9        8.45        3.35      5.52 o
   2   5   9       55.35       70.03      8.81 o
   3   5   9       49.39       41.40      7.43 o
   4   5   9        0.03       -3.90      4.69 o
   5   5   9       15.24        8.26      5.59 o
   6   5   9      129.97      142.22     17.99 o
   7   5   9       28.27       30.90     11.11 o
   8   5   9        7.98        3.23      9.16 o
   9   5   9        0.63        0.48     16.08 o
  10   5   9        3.04       13.09     15.06 o
  11   5   9       15.52       35.58     19.81 o
  12   5   9        3.64        1.76     15.67 o
 -12   6   9       11.78        7.57      6.80 o
 -11   6   9        5.77        8.35      6.98 o
 -10   6   9        7.71        8.54      6.84 o
  -9   6   9       10.87        7.36      7.13 o
  -8   6   9        0.38       -3.36      6.11 o
  -7   6   9        1.05       -0.06      5.84 o
  -6   6   9       24.03        8.25      9.31 o
  -5   6   9        1.78       13.67      8.68 o
  -4   6   9      275.95      310.63     20.88 o
  -3   6   9        1.48       -3.68      5.90 o
  -2   6   9       76.90       85.60     10.52 o
  -1   6   9        4.28        6.45      7.54 o
   0   6   9       47.84       34.06      7.81 o
   1   6   9        0.08       -5.17      5.17 o
   2   6   9        0.03        0.88      5.48 o
   3   6   9        1.34        1.05      5.62 o
   4   6   9       29.03       21.68      6.63 o
   5   6   9        1.22       -2.79      8.10 o
   6   6   9      160.20      159.15     20.72 o
   7   6   9       11.35        3.86      9.71 o
   8   6   9        3.53        4.27     10.03 o
   9   6   9       33.27       11.85     11.36 o
  10   6   9        5.05        2.69     15.57 o
  11   6   9       14.31        7.66     16.83 o
 -11   7   9        6.18       16.51      7.41 o
 -10   7   9        0.49       -0.10      6.42 o
  -9   7   9        1.25       -3.44      5.93 o
  -8   7   9        2.92        5.92      7.57 o
  -7   7   9        4.01        6.88     10.05 o
  -6   7   9        3.17        0.08      7.93 o
  -5   7   9        7.58       16.57      8.83 o
  -4   7   9       29.49        7.36     12.91 o
  -3   7   9        2.04       10.19      8.08 o
  -2   7   9       24.93       31.53     17.98 o
  -1   7   9       64.40       52.67     11.29 o
   0   7   9       15.14       13.23      9.06 o
   1   7   9       26.49       32.09      8.64 o
   2   7   9        7.02        1.69      6.76 o
   3   7   9        0.33       -3.53      5.97 o
   4   7   9       53.23       44.77     13.45 o
   5   7   9        6.98       -6.81     11.63 o
   6   7   9        6.61        6.51     10.27 o
   7   7   9        0.38       -0.21     10.22 o
   8   7   9        6.71        9.05     11.57 o
   9   7   9       21.28       23.27     13.63 o
  -8   8   9        0.03        4.11      9.13 o
  -7   8   9        4.50        8.42      9.92 o
  -6   8   9        1.19       -7.34      8.46 o
  -5   8   9        1.34        4.38      8.86 o
  -4   8   9       17.90       17.76      9.49 o
  -3   8   9        2.23        8.04      8.89 o
  -2   8   9       52.26       60.80     13.00 o
  -1   8   9       13.34       16.26      9.39 o
   0   8   9        2.27        1.16     12.09 o
   1   8   9        0.03       -7.31      8.60 o
   2   8   9       33.28       39.51     11.58 o
   3   8   9       16.03       16.70     11.39 o
   4   8   9       13.99       21.63     12.24 o
   5   8   9        9.43        3.31      9.94 o
   6   8   9        0.02        5.45     11.75 o
   7   8   9        1.73      -10.40     10.54 o
  -5   9   9        2.11       -2.98      8.81 o
  -4   9   9       11.06       -0.97      8.93 o
  -3   9   9        7.39       -8.29     11.42 o
  -2   9   9       29.47       40.46     12.21 o
  -1   9   9        0.51       -8.32      8.32 o
   0   9   9       81.18       73.53     22.31 o
   1   9   9       19.56       24.67     12.13 o
   2   9   9       23.90       32.08     19.04 o
   3   9   9        0.12       -1.13     15.72 o
   4   9   9        0.72       10.75     16.09 o
 -14   0  10        0.01        5.08     12.43 o
 -12   0  10        0.49       -9.14      9.14 o
 -10   0  10       71.72       85.24     12.92 o
  -8   0  10       26.87       15.35      8.05 o
  -6   0  10       49.86       57.97     10.26 o
  -4   0  10       16.15       12.73     14.59 o
  -2   0  10        0.35       -1.01      5.02 o
   0   0  10      201.50      193.51     21.32 o
   2   0  10      680.34      590.89     20.85 o
   4   0  10      419.03      401.44     17.85 o
   6   0  10      169.95      181.70     19.33 o
   8   0  10       43.69       22.18     10.72 o
  10   0  10       14.32       23.36     11.88 o
  12   0  10       26.19       27.86     13.27 o
 -15   1  10        7.42       -2.93     15.13 o
 -14   1  10        5.84        1.49     15.38 o
 -13   1  10        3.92        9.39     13.68 o
 -12   1  10        7.20        8.14      8.31 o
 -11   1  10       17.89        7.64      7.52 o
 -10   1  10       99.82      104.53     12.09 o
  -9   1  10        1.58        1.42      4.88 o
  -8   1  10       14.72       14.02      6.05 o
  -7   1  10      228.37      222.92     12.08 o
  -6   1  10      216.02      217.64     11.63 o
  -5   1  10      196.79      205.35     11.02 o
  -4   1  10      105.39      110.15     13.21 o
  -3   1  10       40.88       38.46      5.75 o
  -2   1  10      413.70      403.32     14.87 o
  -1   1  10        5.54        9.33      4.21 o
   0   1  10      373.87      377.34     12.31 o
   1   1  10        2.32        0.42      3.49 o
   2   1  10      817.79      744.98     16.82 o
   3   1  10        8.71       13.81      4.18 o
   4   1  10      200.11      214.87     11.93 o
   5   1  10        2.10       -1.79      4.27 o
   6   1  10       98.58      108.25     11.34 o
   7   1  10       28.08       22.94      7.29 o
   8   1  10        1.88       -2.56      5.23 o
   9   1  10      152.35      127.33     12.68 o
  10   1  10      124.59      119.90     47.06 o
  11   1  10       36.67       25.34      8.64 o
  12   1  10        8.09       28.42     14.35 o
  13   1  10        0.22       -3.56     11.48 o
  14   1  10        1.07        1.13     13.64 o
 -15   2  10        8.15       16.53     10.69 o
 -14   2  10        2.19        5.10      9.30 o
 -13   2  10        8.03       -3.16      7.62 o
 -12   2  10        2.41       -3.18      6.68 o
 -11   2  10       51.45       63.69     16.27 o
 -10   2  10        5.23        3.16      6.99 o
  -9   2  10       22.94       19.33      7.46 o
  -8   2  10       11.50       11.79      5.45 o
  -7   2  10        6.66        4.90      5.06 o
  -6   2  10       45.49       53.80      8.05 o
  -5   2  10       54.68       56.43      7.25 o
  -4   2  10      134.19      134.04     10.21 o
  -3   2  10        8.18       10.79      4.82 o
  -2   2  10       44.08       43.67      5.88 o
  -1   2  10        6.27       10.71      4.30 o
   0   2  10      113.06       93.42      7.68 o
   1   2  10        0.15       -1.04      3.63 o
   2   2  10       41.93       37.50      5.43 o
   3   2  10       31.45       39.30      6.67 o
   4   2  10        4.10        1.68      4.62 o
   5   2  10       74.67       74.75      8.59 o
   6   2  10      153.95      154.21     10.74 o
   7   2  10      209.57      181.81     19.81 o
   8   2  10        1.42        0.95      7.03 o
   9   2  10       76.43       61.53     11.83 o
  10   2  10       18.01       23.26     14.33 o
  11   2  10       26.47       59.84     18.12 o
  12   2  10       13.74       11.06     13.88 o
  13   2  10       30.21       46.56     18.67 o
  14   2  10        0.05       -8.16     13.99 o
 -15   3  10        2.04        8.86      9.90 o
 -14   3  10        4.57        2.36      9.16 o
 -13   3  10        0.14        9.63      8.24 o
 -12   3  10        3.69       12.04      8.40 o
 -11   3  10       26.02       13.67      8.23 o
 -10   3  10       73.62       72.65     11.08 o
  -9   3  10      124.13      144.46     26.82 o
  -8   3  10       34.15       21.98     14.38 o
  -7   3  10      167.14      197.14     22.39 o
  -6   3  10      213.70      214.98     12.22 o
  -5   3  10      802.83      806.63     23.78 o
  -4   3  10        2.43        0.36      4.52 o
  -3   3  10       16.36       13.57      4.91 o
  -2   3  10        0.15       -3.61      3.61 o
  -1   3  10        0.01       -2.35      3.67 o
   0   3  10      322.70      303.55     12.15 o
   1   3  10     1435.85     1491.63     34.59 o
   2   3  10      377.15      398.93     19.95 o
   3   3  10        8.15        2.80      4.70 o
   4   3  10        7.97       13.53      5.57 o
   5   3  10      339.39      369.42     36.15 o
   6   3  10      259.16      257.15     20.07 o
   7   3  10      140.56      147.07     10.50 o
   8   3  10       19.05       20.60     13.38 o
   9   3  10        6.45       -8.69      9.72 o
  10   3  10        4.01       -9.69      9.69 o
  11   3  10        7.63        9.48     13.80 o
  12   3  10       11.66       -6.35     12.06 o
  13   3  10       31.88       28.44     17.09 o
 -14   4  10        0.46       -4.23     13.03 o
 -13   4  10       11.59        5.34      8.94 o
 -12   4  10        4.42        6.20      8.59 o
 -11   4  10       41.55       42.14     11.65 o
 -10   4  10        3.89        3.69      8.37 o
  -9   4  10       12.22        0.05      7.67 o
  -8   4  10        0.67       -1.53      7.35 o
  -7   4  10        0.58        2.22      7.11 o
  -6   4  10       40.10       41.02      8.05 o
  -5   4  10        7.08        2.94      4.98 o
  -4   4  10       74.99       62.63      7.78 o
  -3   4  10        3.35       -2.35      5.91 o
  -2   4  10      129.61      133.69      9.85 o
  -1   4  10      123.56      122.21      9.19 o
   0   4  10        4.27       -0.40      4.65 o
   1   4  10        2.86        0.95      4.82 o
   2   4  10        9.57        4.70      7.20 o
   3   4  10       37.61       34.40      6.95 o
   4   4  10       18.80       13.77      5.82 o
   5   4  10        0.73        3.67      4.85 o
   6   4  10       39.53       35.91      7.13 o
   7   4  10      234.96      223.23     21.90 o
   8   4  10        8.22        0.01     11.61 o
   9   4  10       63.11       49.65     19.52 o
  10   4  10        7.73       11.56     15.41 o
  11   4  10       13.11       29.55     18.12 o
  12   4  10       28.97       16.33     16.59 o
 -13   5  10        8.37       10.63      7.99 o
 -12   5  10        0.14       11.15      8.41 o
 -11   5  10        8.56       13.37      8.33 o
 -10   5  10        1.75        0.61      9.99 o
  -9   5  10        3.07       -4.36      6.70 o
  -8   5  10        2.06       -5.29      5.29 o
  -7   5  10        0.04        2.84      6.27 o
  -6   5  10        0.15       -3.83      5.63 o
  -5   5  10      125.80      125.77     12.71 o
  -4   5  10       25.97       30.00      7.47 o
  -3   5  10      613.48      598.76     34.13 o
  -2   5  10       31.14       17.56      6.58 o
  -1   5  10      972.53      940.02     26.12 o
   0   5  10        0.33        2.32      5.64 o
   1   5  10       49.21       52.40     15.61 o
   2   5  10        1.13       -2.68      5.21 o
   3   5  10       11.21       11.88      5.90 o
   4   5  10        1.83       -0.22      4.97 o
   5   5  10       79.30       57.53      9.12 o
   6   5  10       13.24        8.24     13.64 o
   7   5  10       19.82       17.12     10.90 o
   8   5  10       39.37       74.68     15.50 o
   9   5  10       25.61       24.41     17.01 o
  10   5  10        0.45       -3.85     13.96 o
  11   5  10        9.31        9.43     15.12 o
 -12   6  10        0.59       -2.11      6.96 o
 -11   6  10        0.13        7.02      7.11 o
 -10   6  10        6.26       19.92      9.12 o
  -9   6  10        2.70       -6.35      6.35 o
  -8   6  10       12.10       17.43      8.05 o
  -7   6  10        8.31       15.52      7.86 o
  -6   6  10        0.01        5.63      6.67 o
  -5   6  10        3.95       20.97      8.57 o
  -4   6  10       97.17      132.87     23.20 o
  -3   6  10       45.42       22.44     12.85 o
  -2   6  10       29.61       30.09      9.91 o
  -1   6  10       70.18       56.17     11.61 o
   0   6  10        0.01        2.03      6.01 o
   1   6  10        0.17        4.66      6.16 o
   2   6  10        4.28        0.77      5.98 o
   3   6  10       23.61       28.27      7.74 o
   4   6  10       44.59       47.60      8.43 o
   5   6  10        9.65       13.68     10.11 o
   6   6  10        8.19        1.92      9.73 o
   7   6  10        3.03       -5.17     10.15 o
   8   6  10        3.65       13.64     11.83 o
   9   6  10       22.26        6.30     11.40 o
  10   6  10        0.02       21.70     18.20 o
 -10   7  10        0.33        3.59      6.98 o
  -9   7  10        8.38        6.67      6.82 o
  -8   7  10        0.21        1.96      6.78 o
  -7   7  10        1.65       -2.59      8.52 o
  -6   7  10        8.39        4.66      9.73 o
  -5   7  10        3.94        1.69      8.11 o
  -4   7  10       95.22      114.08     16.87 o
  -3   7  10      343.14      381.37     24.46 o
  -2   7  10      462.69      475.97     38.66 o
  -1   7  10      194.63      200.24     34.57 o
   0   7  10       70.88       57.28     10.87 o
   1   7  10        7.75        1.60      7.20 o
   2   7  10        3.88        3.71      8.32 o
   3   7  10       14.15       29.54      8.21 o
   4   7  10        0.15        5.22      9.47 o
   5   7  10       19.64        5.15     13.01 o
   6   7  10        0.64       -1.39     10.74 o
   7   7  10       20.51        6.95     12.98 o
   8   7  10        1.64        4.33     11.99 o
   9   7  10       53.27       83.65     23.97 o
  -8   8  10        6.49        5.74      9.50 o
  -7   8  10        0.29        7.58      9.68 o
  -6   8  10        3.56       16.56     10.40 o
  -5   8  10        7.88       13.25     10.12 o
  -4   8  10        0.03        5.52      9.02 o
  -3   8  10       12.62        0.05      8.76 o
  -2   8  10        5.44       -5.66     12.54 o
  -1   8  10       33.47       48.58     13.35 o
   0   8  10        6.75       20.14     10.50 o
   1   8  10        3.47        5.15      9.81 o
   2   8  10        6.05       16.93     10.31 o
   3   8  10        0.33        3.00     10.03 o
   4   8  10       34.94       20.66     11.85 o
   5   8  10        1.97        2.73     11.55 o
   6   8  10        0.85       -0.30     11.83 o
  -3   9  10        0.39        5.32     10.09 o
  -2   9  10       90.12      123.58     25.94 o
  -1   9  10        0.13        6.10     10.22 o
   0   9  10       54.35       50.10     14.38 o
   1   9  10        3.52        0.29     10.20 o
   2   9  10        9.09       19.09     16.83 o
 -15   0  11       44.51       66.34     21.12 o
 -13   0  11       48.69       74.98     19.23 o
 -11   0  11        5.45       -4.19     10.46 o
  -9   0  11       50.49       79.10     18.24 o
  -7   0  11      429.76      435.24     22.30 o
  -5   0  11       13.17       25.53      8.48 o
  -3   0  11        1.78        0.59      5.72 o
  -1   0  11        4.24       -2.72      4.79 o
   1   0  11      231.26      242.62     15.70 o
   3   0  11      744.15      781.70     46.59 o
   5   0  11      279.07      215.65     21.62 o
   7   0  11        0.49        3.24      8.01 o
   9   0  11       47.48       47.62     14.41 o
  11   0  11        7.70        4.16     10.40 o
  13   0  11        0.57       11.75     13.51 o
 -15   1  11        3.50       -4.94     12.85 o
 -14   1  11       18.05       37.51     12.15 o
 -13   1  11        2.68       -7.01      8.09 o
 -12   1  11        8.44       11.14     15.29 o
 -11   1  11        6.04        3.52      6.91 o
 -10   1  11       12.93       11.94      7.00 o
  -9   1  11        6.50       -0.68      5.10 o
  -8   1  11      206.66      207.44     12.74 o
  -7   1  11        1.94       -4.37      4.37 o
  -6   1  11       57.63       50.67      7.41 o
  -5   1  11       61.49       63.21      7.63 o
  -4   1  11       80.44       88.81      8.51 o
  -3   1  11       46.67       44.68      6.69 o
  -2   1  11        2.98        1.55      4.07 o
  -1   1  11        0.21       -1.45      3.58 o
   0   1  11        0.61       -3.69      3.69 o
   1   1  11       14.50        7.98      4.34 o
   2   1  11     3676.85     3323.00     41.69 o
   3   1  11      671.81      684.30     17.08 o
   4   1  11     4374.58     4301.60     58.22 o
   5   1  11      117.78      132.22     10.60 o
   6   1  11      203.01      194.53     14.53 o
   7   1  11       19.74       13.62      6.92 o
   8   1  11       41.17       30.66      8.60 o
   9   1  11        6.77       12.63      7.52 o
  10   1  11        3.50        2.87      6.79 o
  11   1  11       11.00       -1.02      7.33 o
  12   1  11        2.76       11.46     13.93 o
  13   1  11        0.19       15.43     13.70 o
 -15   2  11        8.75      -10.82     10.82 o
 -14   2  11        2.08        2.51      9.67 o
 -13   2  11       16.49       41.98     12.29 o
 -12   2  11       31.68       38.42     10.12 o
 -11   2  11        0.09       -6.36      6.36 o
 -10   2  11       67.50       46.08     13.33 o
  -9   2  11        3.10        1.51      6.36 o
  -8   2  11       68.79       83.34      9.29 o
  -7   2  11       37.10       33.18      8.34 o
  -6   2  11        1.92        4.74      5.96 o
  -5   2  11      102.17       71.61      8.26 o
  -4   2  11       20.97       17.61      5.31 o
  -3   2  11        1.08       -4.84      4.84 o
  -2   2  11       25.70       31.98      5.85 o
  -1   2  11       48.34       52.22      6.67 o
   0   2  11      172.60      156.44      9.76 o
   1   2  11      550.68      521.21     15.20 o
   2   2  11       54.77       51.50      7.76 o
   3   2  11        2.59        1.82      4.85 o
   4   2  11      415.40      427.54     28.76 o
   5   2  11        0.78        2.39      4.64 o
   6   2  11       87.10       72.05      8.70 o
   7   2  11       13.36        2.95      6.12 o
   8   2  11        5.14        5.90      6.51 o
   9   2  11        7.43       14.27      7.23 o
  10   2  11        0.80       -6.37     11.14 o
  11   2  11       13.25       13.33     13.09 o
  12   2  11        2.68        5.77     13.96 o
  13   2  11        7.45       21.41     16.04 o
 -14   3  11        0.10        5.80      9.96 o
 -13   3  11        6.54       21.03      9.42 o
 -12   3  11       30.26       30.79      9.92 o
 -11   3  11       11.34       -1.48      8.42 o
 -10   3  11       34.67       31.77      9.34 o
  -9   3  11        4.46       -0.80      6.25 o
  -8   3  11        2.21        2.68      6.18 o
  -7   3  11        8.20        8.62      5.60 o
  -6   3  11       15.16        9.27      5.39 o
  -5   3  11       75.99       69.40      8.12 o
  -4   3  11        0.03       -3.24      4.30 o
  -3   3  11       89.62       98.48      8.84 o
  -2   3  11        1.96        4.17      4.39 o
  -1   3  11      312.84      311.51     24.03 o
   0   3  11      609.62      638.20     27.66 o
   1   3  11      887.75      850.57     44.75 o
   2   3  11      321.18      297.84     15.02 o
   3   3  11      237.10      236.68     13.63 o
   4   3  11      213.53      200.11     12.70 o
   5   3  11      516.40      518.54     18.32 o
   6   3  11       77.17       90.27     15.41 o
   7   3  11      175.27      176.59     11.89 o
   8   3  11       22.98       24.28     14.51 o
   9   3  11       20.90        4.90     12.91 o
  10   3  11       17.65       42.01     17.46 o
  11   3  11        4.25       -2.87     12.93 o
  12   3  11       32.01        8.43     15.67 o
 -13   4  11        5.89        7.71      8.83 o
 -12   4  11       51.54       54.32     11.46 o
 -11   4  11        7.47       21.87      9.36 o
 -10   4  11      122.55      182.72     16.40 o
  -9   4  11        2.70        1.35      7.49 o
  -8   4  11        0.14        4.23      6.61 o
  -7   4  11        0.37       -5.21      5.66 o
  -6   4  11       11.35       10.06      5.78 o
  -5   4  11        2.25       -4.43      4.43 o
  -4   4  11       22.06       27.40      8.85 o
  -3   4  11      113.96      106.68      9.54 o
  -2   4  11        0.01       -4.17      4.17 o
  -1   4  11      100.51       98.87     10.78 o
   0   4  11       40.63       58.30     14.70 o
   1   4  11      215.18      204.03     13.61 o
   2   4  11       17.86       25.65      6.95 o
   3   4  11        6.55       -0.23      5.07 o
   4   4  11        8.70       14.39      5.87 o
   5   4  11      229.80      242.01     13.86 o
   6   4  11       68.57       79.99      9.22 o
   7   4  11        3.20        3.81     12.42 o
   8   4  11       71.26      123.39     25.63 o
   9   4  11       16.96        2.58     11.69 o
  10   4  11        0.35       -8.53     11.96 o
  11   4  11        6.19       20.94     16.88 o
  12   4  11       18.75        3.56     13.80 o
 -12   5  11        4.09       -2.98      9.27 o
 -11   5  11       17.86       11.80     10.77 o
 -10   5  11        5.98        2.30      9.26 o
  -9   5  11        1.10       -7.64      7.64 o
  -8   5  11        1.88        2.15      8.15 o
  -7   5  11       18.86       29.77     10.90 o
  -6   5  11        0.29       -3.84      6.65 o
  -5   5  11       87.45       83.59     11.20 o
  -4   5  11        0.61        5.27      6.42 o
  -3   5  11       17.27       12.45      6.75 o
  -2   5  11      170.51      181.23     14.08 o
  -1   5  11      594.62      597.29     21.62 o
   0   5  11        0.02        4.26      5.84 o
   1   5  11      395.05      455.39     25.93 o
   2   5  11        0.26        2.33      5.62 o
   3   5  11        4.14       -3.48      5.08 o
   4   5  11       15.91       13.55      6.47 o
   5   5  11       39.39       46.17      7.95 o
   6   5  11        1.60       -7.79      7.79 o
   7   5  11      407.38      368.14     27.65 o
   8   5  11        5.85       12.17     11.02 o
   9   5  11       11.62       19.81     17.67 o
  10   5  11        9.49        9.69     16.62 o
  11   5  11       20.69       46.91     22.28 o
 -11   6  11       15.60       13.10     12.15 o
 -10   6  11       13.51       21.30      9.80 o
  -9   6  11        6.47        7.37      8.02 o
  -8   6  11        7.46       -1.89      7.19 o
  -7   6  11        0.50       -2.40      8.22 o
  -6   6  11        0.07       -9.32      9.32 o
  -5   6  11        0.26       -6.06      9.77 o
  -4   6  11       30.87       40.63     12.11 o
  -3   6  11       15.54        7.73      8.92 o
  -2   6  11       17.38       19.42     10.54 o
  -1   6  11        2.84        5.90      6.74 o
   0   6  11       84.76       91.05     11.65 o
   1   6  11        0.40       -0.35      5.91 o
   2   6  11        0.05        4.41      6.21 o
   3   6  11        0.07       -0.31      6.00 o
   4   6  11        0.04       -0.61      6.22 o
   5   6  11       10.46       -8.76     14.96 o
   6   6  11        5.62       14.01     10.89 o
   7   6  11       74.36       65.37     16.41 o
   8   6  11        6.83       -0.89     10.27 o
   9   6  11        0.33       36.85     20.75 o
  -9   7  11        3.00        6.71      7.77 o
  -8   7  11        0.10        8.07     10.00 o
  -7   7  11        0.33       -9.56     15.66 o
  -6   7  11        1.43        1.98      9.34 o
  -5   7  11        6.73       31.24     15.75 o
  -4   7  11        1.08       -8.27     12.19 o
  -3   7  11       47.04       35.31     12.20 o
  -2   7  11        1.09       19.29      9.76 o
  -1   7  11       74.78       90.01     14.63 o
   0   7  11       10.39       20.55      8.18 o
   1   7  11        4.90        1.28      6.54 o
   2   7  11        6.51        7.04      7.66 o
   3   7  11        6.92       -4.74      6.84 o
   4   7  11        3.45       -0.89     10.18 o
   5   7  11        0.12       -9.22      9.22 o
   6   7  11       20.00       10.10     11.57 o
   7   7  11        9.80       -9.20     11.69 o
   8   7  11       18.08        8.87     13.13 o
  -7   8  11        8.71        0.00     15.64 o
  -6   8  11       19.04        0.71     12.38 o
  -5   8  11        2.46        2.05     12.38 o
  -4   8  11        4.30        1.05     12.46 o
  -3   8  11        4.25       13.85     14.41 o
  -2   8  11       37.37       45.14     17.63 o
  -1   8  11        0.02       10.23      9.61 o
   0   8  11        0.66       13.94     10.90 o
   1   8  11        3.05       -0.81      9.35 o
   2   8  11        0.99       -8.64     13.72 o
   3   8  11        3.32       -4.79     10.74 o
   4   8  11        0.13       -6.91     26.09 o
   5   8  11        1.09       14.07     12.36 o
 -14   0  12       18.25       12.96     16.86 o
 -12   0  12       32.98       29.21     15.14 o
 -10   0  12        0.02        5.23      8.35 o
  -8   0  12       27.10       27.56     25.85 o
  -6   0  12      328.74      382.96     26.25 o
  -4   0  12        4.96        0.95      6.34 o
  -2   0  12        0.30        1.85      5.87 o
   0   0  12      210.10      210.80     32.63 o
   2   0  12      820.06      788.54     26.81 o
   4   0  12     1100.09     1051.92     45.27 o
   6   0  12       37.71       36.82     12.64 o
   8   0  12       63.26       72.11     16.67 o
  10   0  12       40.29       57.71     15.67 o
  12   0  12       25.57       85.89     20.65 o
 -14   1  12        1.24        5.85     10.18 o
 -13   1  12        2.18       -0.63      9.29 o
 -12   1  12        2.46       11.58     10.53 o
 -11   1  12        0.52       -6.32      6.32 o
 -10   1  12       11.07       -1.83     10.28 o
  -9   1  12       37.21       22.14     10.21 o
  -8   1  12        6.48       11.21      5.71 o
  -7   1  12        5.68        8.75      5.39 o
  -6   1  12        5.52        7.65      7.69 o
  -5   1  12        2.93        3.20      4.83 o
  -4   1  12        2.14       -5.19      5.19 o
  -3   1  12       21.19       29.58      6.29 o
  -2   1  12        0.14       -1.54      4.15 o
  -1   1  12       24.76       21.83      5.85 o
   0   1  12       66.19       65.29     12.08 o
   1   1  12       11.37        9.53      5.01 o
   2   1  12      342.97      350.94     13.28 o
   3   1  12       61.37       72.51      9.19 o
   4   1  12       24.48       26.97      8.68 o
   5   1  12      328.58      277.26     17.67 o
   6   1  12       78.24       96.34     18.91 o
   7   1  12       22.19       19.61     10.52 o
   8   1  12        2.59       -5.36      5.36 o
   9   1  12       36.99       50.18     10.58 o
  10   1  12        0.33        0.18      7.49 o
  11   1  12       11.94        3.19      8.23 o
  12   1  12       26.99       40.40     16.62 o
  13   1  12        0.25        8.88     13.96 o
 -14   2  12        8.29       -6.91      9.07 o
 -13   2  12        2.22        9.86      9.79 o
 -12   2  12       43.34       59.16     12.04 o
 -11   2  12        0.83        0.21      7.62 o
 -10   2  12        1.98        1.90      7.17 o
  -9   2  12       64.94       91.38     15.03 o
  -8   2  12      105.94      143.73     11.84 o
  -7   2  12       56.62       65.96      8.71 o
  -6   2  12       36.61       32.17      7.06 o
  -5   2  12      373.80      355.52     17.87 o
  -4   2  12       12.53       16.60      6.14 o
  -3   2  12        2.36       -3.36      4.30 o
  -2   2  12        1.68       -4.00      4.00 o
  -1   2  12      114.63      113.43     11.04 o
   0   2  12       16.81        9.95      4.89 o
   1   2  12      217.76      211.43     13.65 o
   2   2  12        8.95       10.11      5.87 o
   3   2  12      619.04      630.90     20.48 o
   4   2  12      378.02      381.99     16.33 o
   5   2  12        0.77        2.07      5.70 o
   6   2  12      234.80      259.87     31.13 o
   7   2  12       39.73       24.53      7.84 o
   8   2  12       10.46       13.29      7.41 o
   9   2  12       20.31       19.22      8.28 o
  10   2  12       36.70       27.52     15.09 o
  11   2  12        1.12        9.56     13.64 o
  12   2  12       15.96       53.57     20.07 o
 -13   3  12        0.64        4.30     10.09 o
 -12   3  12       10.39       18.82      9.04 o
 -11   3  12        4.33       -8.91      8.91 o
 -10   3  12        0.30       -3.22      8.31 o
  -9   3  12        3.80        6.01      7.21 o
  -8   3  12        3.50        3.80      6.93 o
  -7   3  12       11.98        5.95      5.79 o
  -6   3  12        1.55        2.24      5.26 o
  -5   3  12       13.26       14.47      5.89 o
  -4   3  12       12.04        8.92      8.37 o
  -3   3  12        0.14       -4.41      4.41 o
  -2   3  12        3.53        2.71      4.50 o
  -1   3  12        2.78        7.16      4.88 o
   0   3  12      493.18      487.70     18.94 o
   1   3  12      160.28      158.31     12.67 o
   2   3  12      378.86      366.33     19.49 o
   3   3  12        0.04       -1.79      4.91 o
   4   3  12        5.10        3.74      5.08 o
   5   3  12      342.30      386.84     37.02 o
   6   3  12      169.82      172.66     12.78 o
   7   3  12      194.90      198.75     15.34 o
   8   3  12        1.40        5.95     12.04 o
   9   3  12        0.01       11.59     13.41 o
  10   3  12       13.11       18.25     14.49 o
  11   3  12       16.70       34.32     17.86 o
  12   3  12       21.55       12.64     15.33 o
 -13   4  12        0.08       -1.46      8.50 o
 -12   4  12        4.33        3.07      8.35 o
 -11   4  12        2.53        1.83      7.98 o
 -10   4  12        0.67       -4.27      7.57 o
  -9   4  12        0.00        2.95      7.53 o
  -8   4  12        0.17       -6.30      6.30 o
  -7   4  12        0.27        6.98      6.94 o
  -6   4  12       26.12       22.41      6.87 o
  -5   4  12       16.60       14.30      7.06 o
  -4   4  12      110.24      114.51     10.54 o
  -3   4  12        7.57       11.47      5.48 o
  -2   4  12       29.74       31.12      8.13 o
  -1   4  12       35.17       45.60      8.67 o
   0   4  12        9.49        7.82      6.47 o
   1   4  12      136.36      145.28     12.54 o
   2   4  12       50.75       47.32     12.66 o
   3   4  12        0.00        7.18      5.72 o
   4   4  12        0.63        3.73      6.19 o
   5   4  12       31.71       28.62      7.39 o
   6   4  12      130.47      133.83     14.95 o
   7   4  12      132.28      145.50     18.45 o
   8   4  12       16.54        7.72     13.04 o
   9   4  12        1.13        6.82     14.04 o
  10   4  12       23.09       28.87     17.88 o
  11   4  12       25.86       19.04     17.83 o
 -12   5  12        3.16       -0.10      8.89 o
 -11   5  12        0.16        2.75     10.84 o
 -10   5  12        2.03        8.01      9.03 o
  -9   5  12        9.78       -1.51      7.57 o
  -8   5  12        0.00        2.72      7.95 o
  -7   5  12        5.11        8.31      7.81 o
  -6   5  12        2.34        1.03      6.94 o
  -5   5  12        1.25       -2.39      6.26 o
  -4   5  12       19.87       21.72      8.08 o
  -3   5  12        0.22        2.18      9.15 o
  -2   5  12       44.11       27.08      8.13 o
  -1   5  12      129.52      135.18     20.42 o
   0   5  12       47.01       47.00      8.98 o
   1   5  12       72.31       92.41     12.29 o
   2   5  12       67.13       63.90     20.98 o
   3   5  12        7.09       15.83      7.01 o
   4   5  12        0.82       -3.05      6.03 o
   5   5  12       59.86       38.60      8.11 o
   6   5  12        1.24       -7.75      8.20 o
   7   5  12      166.51      180.81     22.26 o
   8   5  12        0.86       -9.11     14.67 o
   9   5  12      156.83      173.64     32.34 o
  10   5  12        3.86      -12.33     12.33 o
 -10   6  12       11.55       17.88      9.86 o
  -9   6  12       23.16       35.32     11.10 o
  -8   6  12       31.84       23.31      9.95 o
  -7   6  12        3.66       -8.66      8.66 o
  -6   6  12        0.01        2.49     12.17 o
  -5   6  12        7.35       -5.73     19.19 o
  -4   6  12        0.72       -0.97      8.15 o
  -3   6  12        9.03       -0.81      8.10 o
  -2   6  12      120.03      130.32     13.62 o
  -1   6  12       24.20       27.66      8.25 o
   0   6  12       37.94       24.28      8.21 o
   1   6  12        9.00        0.58      6.57 o
   2   6  12       11.24       25.32     12.19 o
   3   6  12        3.45        0.95      6.34 o
   4   6  12        2.84       -5.97      8.91 o
   5   6  12        0.44        0.70      9.90 o
   6   6  12       23.22       16.25     17.55 o
   7   6  12       56.41       69.50     16.63 o
   8   6  12       21.11       22.58     13.05 o
   9   6  12       41.90       34.74     20.39 o
  -8   7  12        2.66       -6.06     11.77 o
  -7   7  12        0.03       17.80     13.99 o
  -6   7  12        0.85       -1.39     10.06 o
  -5   7  12        0.56       -7.82      8.86 o
  -4   7  12       17.78       14.66     10.77 o
  -3   7  12      117.25       95.73     16.39 o
  -2   7  12        5.12       11.30      9.52 o
  -1   7  12       34.56       22.41     10.54 o
   0   7  12        1.39       -6.17      6.93 o
   1   7  12        0.20        3.39      7.32 o
   2   7  12        1.21       -6.67      6.67 o
   3   7  12        2.53       13.66     10.72 o
   4   7  12        0.57       -2.26     10.19 o
   5   7  12        4.27        3.75     11.34 o
   6   7  12        3.61        8.58     12.07 o
   7   7  12       57.14       60.20     16.86 o
  -5   8  12        2.27       17.60     11.57 o
  -4   8  12        0.00        1.88     10.27 o
  -3   8  12       10.21        6.55     10.42 o
  -2   8  12       22.47        3.39     10.53 o
  -1   8  12       20.96       12.22     11.12 o
   0   8  12        3.04        5.91     11.59 o
   1   8  12        2.96       -6.61      9.75 o
   2   8  12        5.10      -10.35     15.35 o
   3   8  12        1.06       -3.56     10.83 o
 -13   0  13        0.41       10.46     15.22 o
 -11   0  13        8.85       -8.61     11.85 o
  -9   0  13       37.82       48.98     12.09 o
  -7   0  13      108.35       96.10     17.08 o
  -5   0  13      107.49       95.48     13.86 o
  -3   0  13      445.43      353.41     51.91 o
  -1   0  13       46.04       34.38     12.84 o
   1   0  13      102.97      104.45     13.04 o
   3   0  13      375.56      369.86     30.02 o
   5   0  13       84.72       52.23     14.38 o
   7   0  13       16.50       13.93     11.35 o
   9   0  13       54.61       90.84     18.80 o
  11   0  13       24.06       20.23     14.43 o
 -14   1  13        9.23       27.90     11.75 o
 -13   1  13        2.73        3.91      9.70 o
 -12   1  13        0.28       -6.64      9.45 o
 -11   1  13        4.20        0.69      6.83 o
 -10   1  13        2.65        2.33      6.85 o
  -9   1  13        0.35        2.00      5.80 o
  -8   1  13        2.05       -1.21      5.71 o
  -7   1  13        3.84       14.02      6.43 o
  -6   1  13        6.02       -2.59      5.73 o
  -5   1  13        3.43       -3.58      6.22 o
  -4   1  13      114.88      116.34     10.31 o
  -3   1  13       40.74       23.69      8.59 o
  -2   1  13      143.18      130.02     11.69 o
  -1   1  13       20.43       24.04      6.05 o
   0   1  13        7.09       -4.31      4.31 o
   1   1  13        2.41        2.03      4.59 o
   2   1  13       17.19       12.39      6.18 o
   3   1  13       13.51        9.28      5.89 o
   4   1  13       16.41       25.90      8.16 o
   5   1  13        4.14       -6.25      9.34 o
   6   1  13        3.79        4.98      6.55 o
   7   1  13       35.61       42.73      9.77 o
   8   1  13        0.10       -0.72      6.77 o
   9   1  13        4.48        0.33      6.82 o
  10   1  13        5.80        0.30      7.82 o
  11   1  13        1.94       -6.22     12.06 o
  12   1  13       25.33       44.75     18.07 o
 -13   2  13        0.11       10.89     16.91 o
 -12   2  13        7.30       -2.36      8.20 o
 -11   2  13        4.73        9.84      8.12 o
 -10   2  13        0.00       -5.81      6.84 o
  -9   2  13        0.07       -2.81      6.95 o
  -8   2  13        0.02        3.29      5.97 o
  -7   2  13       35.87       49.90      8.58 o
  -6   2  13        0.04       -1.83      5.22 o
  -5   2  13        2.88       -4.87      4.87 o
  -4   2  13       89.97       85.36     14.36 o
  -3   2  13       65.02       56.71      9.45 o
  -2   2  13      112.83      100.15     14.37 o
  -1   2  13        1.05        0.94      8.59 o
   0   2  13        2.13       -2.15      4.49 o
   1   2  13       59.71       52.29      8.76 o
   2   2  13        4.68        1.20     12.09 o
   3   2  13       34.11       38.83      7.66 o
   4   2  13       66.83       83.58     10.09 o
   5   2  13        0.08        3.80      7.65 o
   6   2  13      174.02      172.28     15.63 o
   7   2  13       97.36       90.51     12.31 o
   8   2  13        0.01       -0.98     11.33 o
   9   2  13       15.94       11.87      8.32 o
  10   2  13       11.23       -5.95     12.19 o
  11   2  13       51.59       44.27     17.80 o
 -13   3  13        5.71       22.70     10.26 o
 -12   3  13        2.20        9.76      8.54 o
 -11   3  13        0.36       -0.75      7.34 o
 -10   3  13        4.95        7.66      8.33 o
  -9   3  13        1.73       -5.91      7.07 o
  -8   3  13        0.11       -0.57      6.52 o
  -7   3  13        3.03        1.18      5.51 o
  -6   3  13       38.81       30.73      7.33 o
  -5   3  13        2.72        3.41      5.44 o
  -4   3  13        5.45       -0.04      4.95 o
  -3   3  13        0.24        5.36      5.29 o
  -2   3  13       10.95        9.86      5.54 o
  -1   3  13      110.69       94.81     23.55 o
   0   3  13        7.89       10.19      6.29 o
   1   3  13      103.64       92.61     10.89 o
   2   3  13        1.11       -4.70      5.04 o
   3   3  13       27.94       25.42     13.82 o
   4   3  13       49.07       30.49      7.56 o
   5   3  13        3.34       -2.09      5.92 o
   6   3  13        0.54       -3.08      9.07 o
   7   3  13       56.03       56.47     10.44 o
   8   3  13        8.27       21.39     14.62 o
   9   3  13       14.07       -1.84     12.93 o
  10   3  13        9.93       42.93     18.38 o
  11   3  13       64.25       89.76     24.26 o
 -12   4  13        1.89       -3.03      8.47 o
 -11   4  13        0.11       -6.86      7.78 o
 -10   4  13       26.59       27.50      9.96 o
  -9   4  13       14.31       18.32      8.89 o
  -8   4  13       12.91        6.84      8.14 o
  -7   4  13       19.91       28.37      8.83 o
  -6   4  13      102.27      134.98     14.26 o
  -5   4  13        5.82       17.69      6.71 o
  -4   4  13        0.46       -2.88      4.91 o
  -3   4  13       42.03       67.76     10.53 o
  -2   4  13        8.18        8.82      6.51 o
  -1   4  13        0.04        0.28      6.36 o
   0   4  13      167.87      140.96     19.62 o
   1   4  13       15.88       18.66      7.26 o
   2   4  13       15.64       12.89      6.46 o
   3   4  13        0.29       -1.74      5.49 o
   4   4  13        9.46       10.14      6.44 o
   5   4  13      108.42      126.95     12.72 o
   6   4  13       27.31       25.38      7.74 o
   7   4  13       17.32       -8.51     12.17 o
   8   4  13       37.45       10.25     14.20 o
   9   4  13       56.21       24.10     17.17 o
  10   4  13       31.63       47.54     21.39 o
 -11   5  13        7.29       17.38     10.65 o
 -10   5  13        0.42        7.04     10.13 o
  -9   5  13        0.94        4.11      8.33 o
  -8   5  13        9.51        9.08     12.98 o
  -7   5  13       10.90       -1.18      7.26 o
  -6   5  13        3.42       -2.61      8.55 o
  -5   5  13        0.28       -5.62      7.79 o
  -4   5  13        7.08        3.96      7.79 o
  -3   5  13       14.33       23.74      8.13 o
  -2   5  13       49.59       40.32     13.15 o
  -1   5  13        2.59       -4.82      5.79 o
   0   5  13       95.35      111.79     12.36 o
   1   5  13       66.28       69.43     10.44 o
   2   5  13       17.28       18.91      7.24 o
   3   5  13       31.42       20.28      7.78 o
   4   5  13        3.56       -5.34      5.83 o
   5   5  13        1.36       -3.76     26.59 o
   6   5  13        0.79       -8.66      8.66 o
   7   5  13       23.71       27.20     15.13 o
   8   5  13       12.12        3.74     15.96 o
   9   5  13        4.86       44.72     21.62 o
  -9   6  13       10.83       19.14     10.03 o
  -8   6  13        7.93        8.96     11.86 o
  -7   6  13        2.06       -8.25     16.62 o
  -6   6  13       28.35       15.87     11.35 o
  -5   6  13        5.20        4.19      9.45 o
  -4   6  13        3.09        9.05      9.56 o
  -3   6  13        0.10        3.99      9.36 o
  -2   6  13        0.37       -0.68      6.65 o
  -1   6  13        4.38        0.49      6.88 o
   0   6  13       27.85       16.40      8.14 o
   1   6  13       24.27       17.85      8.58 o
   2   6  13        1.09       -6.14      6.14 o
   3   6  13       15.03       26.75      8.16 o
   4   6  13       13.76       18.18     11.31 o
   5   6  13        0.08        0.25     14.31 o
   6   6  13        1.48      -10.18     10.18 o
   7   6  13       43.15       52.18     15.65 o
  -7   7  13        6.07        1.18     23.59 o
  -6   7  13        1.14       -3.24     12.76 o
  -5   7  13        2.06       -0.62     10.19 o
  -4   7  13        7.67        0.48      9.47 o
  -3   7  13        3.89       -1.59      9.06 o
  -2   7  13        4.63        2.62      9.56 o
  -1   7  13        2.02       -7.88      7.88 o
   0   7  13       13.11        7.41      8.00 o
   1   7  13        2.10        4.73      7.69 o
   2   7  13       13.22        4.37      8.11 o
   3   7  13        5.78        1.89     11.15 o
   4   7  13        1.48        0.01     11.03 o
   5   7  13       15.60       12.32     11.79 o
  -2   8  13        3.72       25.20     12.06 o
  -1   8  13        1.24       -5.11      9.13 o
   0   8  13        5.33        6.66      9.92 o
 -12   0  14        1.00       19.46     15.70 o
 -10   0  14       64.18       51.63     13.60 o
  -8   0  14        0.00       -4.93      7.45 o
  -6   0  14        3.18       12.95      8.43 o
  -4   0  14       11.11        4.33      7.99 o
  -2   0  14       32.24       26.16     13.59 o
   0   0  14        0.07        7.05      7.21 o
   2   0  14        5.36       -0.52      7.91 o
   4   0  14       90.73      100.35     19.75 o
   6   0  14        4.05        2.11      9.56 o
   8   0  14      182.47      187.84     24.07 o
  10   0  14       12.81       15.75     13.54 o
 -13   1  14        0.61       -6.66      9.00 o
 -12   1  14        0.29       13.88     11.68 o
 -11   1  14        4.15        4.32      8.42 o
 -10   1  14        0.35        9.17      8.05 o
  -9   1  14        6.32       -0.30      5.96 o
  -8   1  14        0.36        6.96      6.36 o
  -7   1  14        4.55        8.78      6.35 o
  -6   1  14       14.90       17.95      6.43 o
  -5   1  14       23.46       13.79      6.09 o
  -4   1  14       59.21       59.22      8.33 o
  -3   1  14      262.39      222.03     13.59 o
  -2   1  14        0.31       -3.14      4.65 o
  -1   1  14      161.15      150.07     11.42 o
   0   1  14       46.21       53.02      9.33 o
   1   1  14        4.11        3.40      5.56 o
   2   1  14       49.58       56.22     12.52 o
   3   1  14        7.55        0.37      8.89 o
   4   1  14        7.15        2.44      7.27 o
   5   1  14       46.61       54.94     11.17 o
   6   1  14      118.97      147.27     15.56 o
   7   1  14       49.39       45.59     10.61 o
   8   1  14        1.63       -4.29      8.98 o
   9   1  14        0.01        7.24      8.31 o
  10   1  14        4.15        2.48      8.43 o
  11   1  14        7.16       -1.71     13.91 o
 -13   2  14        0.18        3.05     20.24 o
 -12   2  14        5.54        4.93      8.54 o
 -11   2  14        1.57       -4.61      7.52 o
 -10   2  14        1.42        0.79      7.42 o
  -9   2  14        0.01       -1.77      7.44 o
  -8   2  14       32.12       48.74      8.91 o
  -7   2  14        3.05       -2.64      5.73 o
  -6   2  14        1.86       -5.22      5.22 o
  -5   2  14       22.50       10.38      6.22 o
  -4   2  14        0.00        2.67      6.33 o
  -3   2  14       11.49       15.97      6.19 o
  -2   2  14       15.56       15.69      5.80 o
  -1   2  14       24.08       24.85      6.55 o
   0   2  14       81.77       85.24     10.84 o
   1   2  14        0.04       -2.53      5.53 o
   2   2  14       30.86       27.50      7.50 o
   3   2  14        0.63       -6.36      6.99 o
   4   2  14        0.05        0.72      5.49 o
   5   2  14       58.03       42.51     10.36 o
   6   2  14       45.51       38.72     10.05 o
   7   2  14        4.13       18.45      8.01 o
   8   2  14       14.81       16.23     12.04 o
   9   2  14        0.06        4.87      7.78 o
  10   2  14       45.73       31.24     16.86 o
  11   2  14       55.50       58.21     20.81 o
 -12   3  14        0.10        9.17      9.60 o
 -11   3  14        0.00       -6.06      7.92 o
 -10   3  14        0.02       -4.77      7.69 o
  -9   3  14        5.43        1.72      7.39 o
  -8   3  14        0.33       -0.39      7.66 o
  -7   3  14        3.63        0.92      6.07 o
  -6   3  14       38.77       30.59      8.67 o
  -5   3  14       10.51        6.48      5.90 o
  -4   3  14       54.92       58.38      8.48 o
  -3   3  14       27.92       23.53      6.69 o
  -2   3  14        0.00        1.34      5.96 o
  -1   3  14      163.66      144.87     18.95 o
   0   3  14        1.99       -2.34      6.30 o
   1   3  14        2.71       -6.11      6.11 o
   2   3  14        2.95       -1.79      8.51 o
   3   3  14      126.90      131.50     12.56 o
   4   3  14       14.46       11.16      6.81 o
   5   3  14       24.09       29.67     16.08 o
   6   3  14       17.51       14.58     24.20 o
   7   3  14       18.54        6.68     11.30 o
   8   3  14       10.79       31.66     16.38 o
   9   3  14        2.77       11.64     15.04 o
  10   3  14       12.33       19.02     17.38 o
 -11   4  14        0.73        6.98      9.28 o
 -10   4  14        2.00        9.13      8.42 o
  -9   4  14        0.33        6.22      8.44 o
  -8   4  14        1.69       -4.83      7.20 o
  -7   4  14       13.65       11.40      7.71 o
  -6   4  14        7.73        5.07      7.74 o
  -5   4  14        3.40       -4.18      5.39 o
  -4   4  14        0.93       -0.50      6.52 o
  -3   4  14        1.09       -6.03      6.03 o
  -2   4  14       10.83       19.64      7.93 o
  -1   4  14        8.03        9.13      7.22 o
   0   4  14       22.47        4.92      6.67 o
   1   4  14        0.82        1.23      6.19 o
   2   4  14       16.85       38.05      8.43 o
   3   4  14        7.35        7.89      6.64 o
   4   4  14        4.72       -0.95      5.96 o
   5   4  14       28.71       27.63      7.98 o
   6   4  14        3.82       11.53      8.09 o
   7   4  14        3.71      -11.88     12.35 o
   8   4  14       11.62       21.41     17.28 o
   9   4  14        2.24        0.21     14.30 o
 -10   5  14        0.07        5.33     10.15 o
  -9   5  14        5.36       21.47      9.89 o
  -8   5  14        2.00       -0.02      8.12 o
  -7   5  14       15.92       17.04     27.09 o
  -6   5  14       13.43        9.94      9.44 o
  -5   5  14        1.86        4.96      9.46 o
  -4   5  14        0.01       -2.88      7.20 o
  -3   5  14        0.24        3.44      6.93 o
  -2   5  14        1.48        5.39      7.20 o
  -1   5  14        0.67        7.63      7.06 o
   0   5  14        8.86       16.68      7.93 o
   1   5  14        1.35       15.81      7.42 o
   2   5  14        0.11       -0.42      6.61 o
   3   5  14       47.67       60.35     10.24 o
   4   5  14        6.89        6.92      8.40 o
   5   5  14        5.51       13.51     10.65 o
   6   5  14       10.09       13.35     11.72 o
   7   5  14        5.80        0.34     14.54 o
   8   5  14       16.67       27.15     19.12 o
  -8   6  14        0.83       -0.84     10.03 o
  -7   6  14        0.02       -9.17      9.17 o
  -6   6  14        0.09        4.94     10.09 o
  -5   6  14        3.59       -5.93      9.34 o
  -4   6  14        4.68       -0.55      8.99 o
  -3   6  14        8.00        8.66      9.46 o
  -2   6  14        1.07        1.46      7.75 o
  -1   6  14        0.83       -0.98      6.91 o
   0   6  14        5.00       12.02      8.11 o
   1   6  14        5.79        8.74      7.86 o
   2   6  14       26.32       27.26      8.98 o
   3   6  14        0.00        5.38      7.36 o
   4   6  14        3.33       12.65     11.17 o
   5   6  14        2.20       -2.90     11.89 o
   6   6  14        1.68       -6.56     11.49 o
  -5   7  14        0.21       23.84     11.42 o
  -4   7  14        0.66        5.17     10.02 o
  -3   7  14        0.20       -6.93      9.65 o
  -2   7  14       19.74       12.29     11.18 o
  -1   7  14        3.09        5.97     10.56 o
   0   7  14        7.30       10.47      8.60 o
   1   7  14        3.34       10.87      8.48 o
   2   7  14       18.30       20.39     10.89 o
   3   7  14        6.27       12.94     12.51 o
 -11   0  15        0.00       -6.53     14.88 o
  -9   0  15        0.38        7.73      9.30 o
  -7   0  15        0.07        5.51     10.59 o
  -5   0  15       12.15       -4.94      7.34 o
  -3   0  15       21.30        6.50      9.17 o
  -1   0  15       33.71       30.71      9.93 o
   1   0  15       21.73       17.30      8.37 o
   3   0  15        0.88       17.75     11.25 o
   5   0  15       89.47       98.40     19.94 o
   7   0  15        0.00        7.61     10.64 o
   9   0  15       26.50       27.84     14.12 o
 -12   1  15       10.54        6.94     11.00 o
 -11   1  15        0.15        8.20      8.58 o
 -10   1  15       32.24       56.71     11.68 o
  -9   1  15        2.17       -6.18      6.18 o
  -8   1  15        6.79       25.29      7.46 o
  -7   1  15        7.63       -4.57      5.88 o
  -6   1  15        5.87        5.23      5.96 o
  -5   1  15        0.74        4.90      5.67 o
  -4   1  15       58.14       62.54      9.20 o
  -3   1  15        0.00       -0.06      5.61 o
  -2   1  15       25.85       22.57     11.17 o
  -1   1  15       39.18       37.48     10.31 o
   0   1  15       37.07       21.43      7.64 o
   1   1  15        6.25        8.08      7.71 o
   2   1  15       58.45       52.53      9.43 o
   3   1  15        3.40       -2.68      6.70 o
   4   1  15       31.35       20.77     11.30 o
   5   1  15       86.86       92.94     20.57 o
   6   1  15        3.58        7.26      7.35 o
   7   1  15       13.28       -9.93     12.02 o
   8   1  15       77.25      120.18     33.59 o
   9   1  15       26.29       17.46      9.59 o
  10   1  15       11.78       26.14     14.39 o
 -12   2  15        9.63        4.71      9.29 o
 -11   2  15       15.14       16.60      9.99 o
 -10   2  15        2.40       -4.91      8.46 o
  -9   2  15        2.66        9.35      8.48 o
  -8   2  15       15.90       24.06      7.93 o
  -7   2  15       11.96       15.26      7.31 o
  -6   2  15        2.68       12.59      6.81 o
  -5   2  15        2.25       -1.73      5.47 o
  -4   2  15       17.70       20.39      6.89 o
  -3   2  15        3.38        0.98      5.43 o
  -2   2  15        0.82       -1.68      5.38 o
  -1   2  15        2.55       16.48      6.99 o
   0   2  15        2.14       -3.89      7.67 o
   1   2  15        3.82        3.84      6.63 o
   2   2  15       12.36        5.27      6.47 o
   3   2  15       72.11       76.86     10.74 o
   4   2  15        1.85       -4.23      7.49 o
   5   2  15        9.48       18.95      8.81 o
   6   2  15       43.54       42.85     12.05 o
   7   2  15        0.00       -7.09      7.09 o
   8   2  15        0.40        0.48      9.56 o
   9   2  15        3.26       19.88     15.43 o
  10   2  15        7.01       -8.19     11.96 o
 -11   3  15        1.94       -7.20      9.51 o
 -10   3  15        9.32        7.56      8.80 o
  -9   3  15        8.12       12.90      8.55 o
  -8   3  15        0.01        6.63      8.20 o
  -7   3  15        8.43        8.71      6.89 o
  -6   3  15       25.70       17.73      7.53 o
  -5   3  15        8.12        4.22      6.37 o
  -4   3  15       26.11       32.55      7.55 o
  -3   3  15        1.49       16.97      7.79 o
  -2   3  15        0.60       -1.26      6.53 o
  -1   3  15        6.79        5.58      6.86 o
   0   3  15       32.68       36.78      9.11 o
   1   3  15       29.43        6.36      8.99 o
   2   3  15        2.81        2.27      6.09 o
   3   3  15        2.98       10.77      6.93 o
   4   3  15       91.85       89.28     19.26 o
   5   3  15        5.11        4.82      7.86 o
   6   3  15       50.59       64.50     12.26 o
   7   3  15        0.39       -4.30      7.66 o
   8   3  15        4.06       -1.66     12.62 o
   9   3  15       38.71       50.80     19.17 o
 -10   4  15        0.01       -5.10     11.19 o
  -9   4  15        0.01       -7.47      7.47 o
  -8   4  15        1.35       -3.72      7.81 o
  -7   4  15       10.23       10.24      8.79 o
  -6   4  15        0.03        1.70      7.23 o
  -5   4  15        4.08       -0.76      8.26 o
  -4   4  15        7.24       -1.46      7.02 o
  -3   4  15        0.12        9.35      7.49 o
  -2   4  15        2.61       -1.70      6.72 o
  -1   4  15        9.42       20.24      9.07 o
   0   4  15        2.79       -0.16      6.82 o
   1   4  15       14.71       16.59      7.27 o
   2   4  15        3.80       16.51      7.47 o
   3   4  15        1.24       -2.47      6.47 o
   4   4  15        1.33        2.17     10.02 o
   5   4  15        1.19        2.47      6.92 o
   6   4  15        1.65        4.90     14.22 o
   7   4  15       25.20       22.31     18.38 o
   8   4  15        3.68       11.01     15.22 o
  -9   5  15        1.16       -3.38      8.55 o
  -8   5  15        2.57       -3.27     10.65 o
  -7   5  15        4.98        7.87     11.35 o
  -6   5  15       13.37       11.86     10.11 o
  -5   5  15        0.61       -9.14      9.14 o
  -4   5  15        7.16        6.74      8.06 o
  -3   5  15        2.85       -2.07      7.33 o
  -2   5  15        0.13       -1.39      6.40 o
  -1   5  15        6.34        5.74      7.50 o
   0   5  15        0.75        2.15      7.40 o
   1   5  15       28.72       15.48      8.19 o
   2   5  15      111.25      103.55     12.95 o
   3   5  15       12.56       21.12     12.29 o
   4   5  15       15.94       29.76      8.84 o
   5   5  15       46.91       37.51     14.92 o
   6   5  15        4.45        5.11     16.62 o
   7   5  15        0.31       -1.40     15.17 o
  -7   6  15        0.39        9.24     10.57 o
  -6   6  15        0.71       -1.57     21.44 o
  -5   6  15       11.78        8.52     10.71 o
  -4   6  15        0.00       -6.43      9.59 o
  -3   6  15        5.71       16.61     13.93 o
  -2   6  15        6.94        1.37      7.95 o
  -1   6  15        0.30        1.79      6.98 o
   0   6  15        0.05        6.79      7.37 o
   1   6  15        0.00       -0.37      7.55 o
   2   6  15        2.69       -3.32      7.31 o
   3   6  15        0.74        5.31      7.97 o
   4   6  15        4.95        5.46      9.92 o
  -1   7  15        7.16        3.68     19.95 o
 -10   0  16       65.90       99.02     17.69 o
  -8   0  16      112.21      158.63     32.86 o
  -6   0  16       10.84       19.80     16.26 o
  -4   0  16        4.05       17.56      9.84 o
  -2   0  16       49.57       65.26     19.23 o
   0   0  16        3.48        1.31     21.03 o
   2   0  16        0.57       -2.21     10.25 o
   4   0  16      118.79      153.05     24.86 o
   6   0  16        7.32       25.18     14.38 o
   8   0  16      114.25      147.83     24.23 o
 -11   1  16        4.94        5.42      9.52 o
 -10   1  16        0.29       -0.69      7.79 o
  -9   1  16        9.30        2.08      7.12 o
  -8   1  16        0.29       -6.23      6.23 o
  -7   1  16        7.59       18.65      7.88 o
  -6   1  16        0.48       -5.74      5.74 o
  -5   1  16        0.15        3.66      6.28 o
  -4   1  16        5.10       22.54      7.63 o
  -3   1  16        1.17       -3.79      5.37 o
  -2   1  16        2.60        1.53      5.97 o
  -1   1  16        2.44       -5.39      5.39 o
   0   1  16        1.81       -4.43      6.07 o
   1   1  16        3.85        1.14      9.26 o
   2   1  16        2.88        3.82      8.02 o
   3   1  16        0.10       -4.99      7.89 o
   4   1  16       22.68       33.54     11.13 o
   5   1  16        0.71       -3.18      6.98 o
   6   1  16       35.28       48.68     11.43 o
   7   1  16       36.04       37.65     11.20 o
   8   1  16        7.67       12.40      9.22 o
   9   1  16       35.09       41.39     14.20 o
 -11   2  16        1.77        4.60      8.57 o
 -10   2  16       15.15       27.98     10.77 o
  -9   2  16       13.17       24.64     15.29 o
  -8   2  16       32.82       45.44      9.88 o
  -7   2  16       21.60       14.70      7.21 o
  -6   2  16       24.34       30.79      7.83 o
  -5   2  16        2.05        6.17      6.55 o
  -4   2  16       37.18       28.19      7.41 o
  -3   2  16        1.06        3.46      5.78 o
  -2   2  16        8.58       -3.83      6.25 o
  -1   2  16        1.04       -6.34      6.34 o
   0   2  16        0.82        0.66      6.86 o
   1   2  16        0.04        6.95      6.84 o
   2   2  16       27.28       42.84      9.54 o
   3   2  16        0.25       -4.89      8.68 o
   4   2  16        0.40        9.28      8.52 o
   5   2  16        0.18        2.75      8.25 o
   6   2  16        2.15       -2.08      8.01 o
   7   2  16       38.51       39.39     11.22 o
   8   2  16        5.09        5.78     12.48 o
 -10   3  16        1.46        3.82      9.14 o
  -9   3  16        8.27       19.07      9.56 o
  -8   3  16        2.47       -0.69      7.94 o
  -7   3  16        4.29        4.84      6.83 o
  -6   3  16        1.80        3.66      6.56 o
  -5   3  16        0.01       -1.34      6.32 o
  -4   3  16        0.87       -4.76      7.09 o
  -3   3  16        0.42        5.49      7.06 o
  -2   3  16        9.23       12.45      7.97 o
  -1   3  16        2.80        2.45     15.41 o
   0   3  16        0.14       -5.00      6.56 o
   1   3  16       20.37       27.91     11.08 o
   2   3  16       11.70        9.21      6.87 o
   3   3  16        9.91       10.41      7.39 o
   4   3  16       13.06        0.07      7.83 o
   5   3  16        1.30        7.19     14.49 o
   6   3  16       18.01       21.54      9.83 o
   7   3  16        3.19        5.97      9.03 o
   8   3  16       10.67       12.75     13.56 o
  -9   4  16        0.23        3.39      9.03 o
  -8   4  16        2.22       -0.14      8.67 o
  -7   4  16       12.45       18.43      9.51 o
  -6   4  16       23.55       26.54     12.11 o
  -5   4  16       42.47       72.43     12.57 o
  -4   4  16       13.37       11.01      8.11 o
  -3   4  16        1.44       -6.50      6.50 o
  -2   4  16        2.64        1.81      7.38 o
  -1   4  16       15.02       18.37      9.50 o
   0   4  16       23.51       19.87      8.85 o
   1   4  16        2.59        4.15      7.36 o
   2   4  16        0.24        1.42      7.26 o
   3   4  16        4.65        4.97      8.68 o
   4   4  16        3.93       -3.37      6.64 o
   5   4  16       44.15       48.82     12.68 o
   6   4  16        3.64      -11.67     11.77 o
   7   4  16        1.91       -5.43     12.93 o
  -7   5  16        5.93        7.24     10.55 o
  -6   5  16        0.05        9.76     12.59 o
  -5   5  16        0.39        4.28     11.33 o
  -4   5  16       11.94       26.26     11.76 o
  -3   5  16        0.47        1.85      7.74 o
  -2   5  16        6.21       13.66      8.63 o
  -1   5  16        5.85        6.06     11.37 o
   0   5  16        1.14        4.47      7.72 o
   1   5  16        2.92        1.27      7.68 o
   2   5  16        0.01       -2.49      7.23 o
   3   5  16        9.00        4.36      8.27 o
   4   5  16        8.10        0.51      7.56 o
   5   5  16        2.40       16.10     17.36 o
  -4   6  16        1.24        0.73      9.43 o
  -3   6  16        7.57        3.12     11.94 o
  -2   6  16        0.41        6.28      8.56 o
  -1   6  16        2.44       -1.26     11.40 o
   0   6  16        0.02        3.15      8.29 o
   1   6  16        7.74        4.22     12.63 o
   2   6  16        4.43        8.67      8.63 o
  -9   0  17        0.20        7.38     11.38 o
  -7   0  17        0.98        6.53     10.04 o
  -5   0  17       31.51       49.30     21.60 o
  -3   0  17       13.44        5.50      8.66 o
  -1   0  17       38.74       36.93     11.60 o
   1   0  17       77.06      119.68     23.28 o
   3   0  17        0.25        9.61     13.25 o
   5   0  17        0.42        3.69     12.80 o
   7   0  17        3.15       11.85     13.38 o
 -10   1  17        3.76        7.08      8.87 o
  -9   1  17        1.70       -4.86      6.99 o
  -8   1  17        9.10        8.81      8.34 o
  -7   1  17        0.79       -4.18      6.55 o
  -6   1  17        6.47        6.93      6.96 o
  -5   1  17        0.22        6.40      6.79 o
  -4   1  17        0.06        2.49      6.50 o
  -3   1  17        3.53        3.11      6.55 o
  -2   1  17        6.04        2.65      6.36 o
  -1   1  17        0.92       -6.21      6.21 o
   0   1  17       11.37       12.73     12.11 o
   1   1  17       21.82       30.28     11.08 o
   2   1  17        7.27       19.65     10.06 o
   3   1  17        7.75       15.31      9.11 o
   4   1  17        1.29        0.66      8.62 o
   5   1  17        1.38        2.96      8.49 o
   6   1  17        9.16        3.44     16.16 o
   7   1  17        0.01       -6.53     19.34 o
  -9   2  17        0.03        6.15      9.27 o
  -8   2  17        2.44        6.97      7.91 o
  -7   2  17        0.47       15.70      7.89 o
  -6   2  17       14.96       39.06      9.29 o
  -5   2  17        6.32       16.01      7.64 o
  -4   2  17        0.21        4.16      6.33 o
  -3   2  17        1.17        5.73      7.41 o
  -2   2  17        1.03        7.21      7.05 o
  -1   2  17       73.07       88.59     12.70 o
   0   2  17        3.19        2.39      7.40 o
   1   2  17       38.81       51.59     10.93 o
   2   2  17        0.58        3.14      8.58 o
   3   2  17        8.90        7.28     15.04 o
   4   2  17        4.93        5.27      9.73 o
   5   2  17       25.15       39.60     16.58 o
   6   2  17       30.99       32.82     10.96 o
   7   2  17       15.01       22.73     12.76 o
  -9   3  17        0.19       15.60      9.67 o
  -8   3  17        0.00        0.33      8.51 o
  -7   3  17        1.96       16.80      8.30 o
  -6   3  17        2.01        8.40      7.77 o
  -5   3  17        0.19       -6.29      6.29 o
  -4   3  17        0.15        8.57      7.97 o
  -3   3  17        1.48       11.18      8.42 o
  -2   3  17        0.68        3.25      7.42 o
  -1   3  17        9.14        9.51      8.71 o
   0   3  17        7.58       18.99     10.75 o
   1   3  17        0.36       -2.12     10.08 o
   2   3  17        2.17        6.44      7.38 o
   3   3  17        0.72        0.75      9.49 o
   4   3  17        2.54       19.93     10.05 o
   5   3  17        4.40       11.97      9.28 o
   6   3  17        3.79       -5.69      8.36 o
  -7   4  17        8.44       32.06     12.64 o
  -6   4  17        0.16        6.53     11.09 o
  -5   4  17       13.48        7.74      8.88 o
  -4   4  17        1.00        3.76      8.43 o
  -3   4  17       35.86       32.99     10.76 o
  -2   4  17        0.60       -4.89      7.67 o
  -1   4  17       16.97       18.45      8.64 o
   0   4  17        0.01       -3.38      7.24 o
   1   4  17       21.64       27.68      9.50 o
   2   4  17        0.54        6.13      7.61 o
   3   4  17        1.03       -6.23      6.60 o
   4   4  17       10.25       23.99     11.02 o
   5   4  17       18.65       24.99     11.18 o
  -5   5  17        0.15        2.28     10.17 o
  -4   5  17        0.17        6.40     18.21 o
  -3   5  17        6.56        6.47      8.89 o
  -2   5  17       12.76       12.99      9.12 o
  -1   5  17        0.69       13.71      8.50 o
   0   5  17        0.99       -5.89      8.91 o
   1   5  17        0.00        4.06      8.41 o
   2   5  17        0.00        0.35      7.83 o
  -8   0  18        0.70        0.57     10.75 o
  -6   0  18       10.24        6.66     11.14 o
  -4   0  18        0.15       -8.81      8.81 o
  -2   0  18        0.09       -7.43      8.54 o
   0   0  18       73.77       47.35     19.73 o
   2   0  18      141.82      156.42     28.23 o
   4   0  18      116.12      177.17     29.13 o
   6   0  18        0.98        1.00     12.72 o
  -8   1  18        0.01        2.28      7.90 o
  -7   1  18        0.17        3.72      7.54 o
  -6   1  18        2.17        5.26      7.39 o
  -5   1  18        4.89        7.59      7.36 o
  -4   1  18        0.85        0.29      6.58 o
  -3   1  18        0.01        0.39      8.45 o
  -2   1  18        0.71        7.76      7.91 o
  -1   1  18        0.26       -1.60      7.21 o
   0   1  18        1.98      -10.93     10.93 o
   1   1  18       54.07       80.39     15.22 o
   2   1  18       18.86       26.74     11.70 o
   3   1  18       78.97      131.73     18.19 o
   4   1  18       22.86       18.58     10.61 o
   5   1  18       17.27       -5.94      8.08 o
   6   1  18        0.02       -7.35      8.06 o
  -8   2  18        6.58       -3.65      7.45 o
  -7   2  18        0.38       -6.74      6.74 o
  -6   2  18        1.92       21.35      8.46 o
  -5   2  18        7.46       15.40      8.11 o
  -4   2  18        0.88       -3.87      8.18 o
  -3   2  18        7.50       23.62      9.77 o
  -2   2  18        0.32        5.59      8.00 o
  -1   2  18       43.11       57.01     11.95 o
   0   2  18       11.15        6.69      8.29 o
   1   2  18       14.67       27.28     11.29 o
   2   2  18      116.70      149.23     27.63 o
   3   2  18        3.61        8.34     16.70 o
   4   2  18       36.59       51.95     17.87 o
   5   2  18        8.99       14.76     12.46 o
  -7   3  18        2.60       -2.78      8.16 o
  -6   3  18        0.03       -8.33      8.33 o
  -5   3  18        2.74        2.72      9.09 o
  -4   3  18        0.04        1.76      8.88 o
  -3   3  18        0.02        4.10     10.72 o
  -2   3  18        0.24        4.87      8.37 o
  -1   3  18       28.73       44.41     11.33 o
   0   3  18       10.39       15.91      8.67 o
   1   3  18       14.31        5.16      8.19 o
   2   3  18       26.68       28.67     11.78 o
   3   3  18        0.00       -4.60      8.90 o
   4   3  18       27.87       35.49     11.43 o
  -5   4  18        1.04        6.70      8.40 o
  -4   4  18        4.05       15.98      9.32 o
  -3   4  18        4.07        7.00      9.13 o
  -2   4  18        5.48       18.39      9.64 o
  -1   4  18       22.44       17.73      9.26 o
   0   4  18        2.62        8.19      8.60 o
   1   4  18       13.22        8.17      8.39 o
   2   4  18        3.69        9.65      8.10 o
  -5   0  19        9.81       17.03     16.41 o
  -3   0  19       10.01       11.83     16.86 o
  -1   0  19       11.63       11.61     15.35 o
   1   0  19       10.92       11.14     15.75 o
   3   0  19        6.59       15.35     15.41 o
  -6   1  19        4.49       -1.53      7.63 o
  -5   1  19        0.06       -4.70      7.24 o
  -4   1  19        0.24        0.53      9.07 o
  -3   1  19        6.67        1.11      8.48 o
  -2   1  19        8.43       12.23     10.14 o
  -1   1  19        1.31        2.26      9.98 o
   0   1  19        6.87       -3.96      9.98 o
   1   1  19        7.68       10.81     13.67 o
   2   1  19        9.86        8.36     11.09 o
   3   1  19        1.65       -0.15      9.23 o
  -5   2  19        0.96        8.84     10.14 o
  -4   2  19        1.17       -5.15      8.07 o
  -3   2  19        4.17        8.19      8.83 o
  -2   2  19       51.53       74.18     13.11 o
  -1   2  19        0.43       -3.79      7.75 o
   0   2  19        9.04       14.98      9.58 o
   1   2  19        4.41        8.25     10.64 o
   2   2  19        1.28        3.03      9.14 o
   3   2  19        0.00       -1.47      8.52 o
  -3   3  19        4.95        8.58     11.65 o
  -2   3  19       11.27       25.38      9.99 o
  -1   3  19        1.89       19.00      9.24 o
   0   3  19        0.47       -2.83      7.51 o
   1   3  19       17.56       27.96      9.89 o
  -2   0  20       50.63       89.63     25.52 o
 
